# Supplementary material for: (2Z)-N-(4-Meth­oxy­phen­yl)-2-(4-meth­oxy­phenyl­imino)-2H-1,4-benzoxazin-3-amine
Source: Acta Crystallogr Sect E Struct Rep Online. 2010 Dec 8;67(Pt 1):o49. doi: 10.1107/S1600536810050294 (PMC3050339; doi:10.1107/S1600536810050294)
Supplement: Supplementary file 1 [file e-67-00o49-sup1.cif]

##############################################################################
###                                                                        ###
###        Electronic paper (Acta Crystallographica Section E)             ###
###                                                                        ###
##############################################################################
#                                                                            #
# This CIF contains the data in a paper accepted for publication in Acta     #
# Crystallographica Section E. It conforms to the requirements of Notes      #
# for Authors for Section E, and has been peer reviewed under the auspices   #
# of the IUCr Commission on Journals.                                        #
#                                                                            #
# Full details of the Crystallographic Information File format               #
# are given in the paper "The Crystallographic Information File (CIF):       #
# a New Standard Archive File for Crystallography" by S. R. Hall, F. H.      #
# Allen and I. D. Brown [Acta Cryst. (1991), A47, 655-685].                  #
#                                                                            #
# The current version of the core CIF dictionary is obtainable from          #
# ftp://ftp.iucr.org/pub/cif_core.dic. The current version number is 2.4.    #
#                                                                            #
# Software is freely available for graphical display of the structure(s) in  #
# this CIF.  For information consult the CIF home page http://www.iucr.org/  #
# cif/home.html                                                              #
#                                                                            #
# This file may be used for bona fide research purposes within the           #
# scientific community so long as proper attribution is given to the journal # 
# article from which it was obtained.                                        #
#                                                                            #
##############################################################################
                                             
data_I
_audit_creation_method     SHELXL-97
_chemical_name_systematic
;
(2<i>Z</i>)-<i>N</i>-(4-Methoxyphenyl)-2-(4-methoxyphenylimino)-2<i>H</i>-
1,4-benzoxazin-3-amine
;
_chemical_name_common     ?
_chemical_formula_moiety     'C22 H19 N3 O3'
_chemical_formula_sum     'C22 H19 N3 O3'
_chemical_formula_iupac     'C22 H19 N3 O3'
_chemical_formula_weight     373.40
_chemical_melting_point     ?
_symmetry_cell_setting     monoclinic
_symmetry_space_group_name_H-M     'P 21/n'
_symmetry_space_group_name_Hall     '-P 2yn'
loop_
    _symmetry_equiv_pos_site_id
    _symmetry_equiv_pos_as_xyz
    1 x,y,z
    2 1/2-x,1/2+y,1/2-z
    3 -x,-y,-z
    4 1/2+x,1/2-y,1/2+z
_cell_length_a     14.4225(14)
_cell_length_b     8.0836(5)
_cell_length_c     16.2749(14)
_cell_angle_alpha     90.00
_cell_angle_beta     107.263(7)
_cell_angle_gamma     90.00
_cell_volume     1811.9(3)
_cell_formula_units_Z     4
_cell_measurement_reflns_used     21467
_cell_measurement_theta_min     1.66
_cell_measurement_theta_max     29.25
_cell_measurement_temperature     298(2)
_exptl_crystal_description     needle
_exptl_crystal_colour     yellow
_exptl_crystal_size_max     0.60
_exptl_crystal_size_mid     0.13
_exptl_crystal_size_min     0.04
_exptl_crystal_density_diffrn     1.369
_exptl_crystal_density_meas     ?
_exptl_crystal_density_method     'not measured'
_exptl_crystal_F_000     784
_exptl_absorpt_coefficient_mu     0.093
_exptl_absorpt_correction_type     none
_exptl_absorpt_process_details     ?
_exptl_absorpt_correction_T_min     ?
_exptl_absorpt_correction_T_max     ?
_exptl_special_details
;
;
_diffrn_ambient_temperature     298(2)
_diffrn_radiation_type     MoK\a
_diffrn_radiation_wavelength     0.71073
_diffrn_radiation_source     'fine-focus sealed tube'
_diffrn_radiation_monochromator     graphite
_diffrn_measurement_device_type     'Stoe IPDS II'
_diffrn_measurement_method     'rotation method'
_diffrn_detector_area_resol_mean     '0.15 mm'
_diffrn_reflns_number     21467
_diffrn_reflns_av_R_equivalents     0.1114
_diffrn_reflns_av_sigmaI/netI     0.0617
_diffrn_reflns_theta_min     1.66
_diffrn_reflns_theta_max     29.25
_diffrn_reflns_theta_full     29.25
_diffrn_measured_fraction_theta_max     0.993
_diffrn_measured_fraction_theta_full     0.993
_diffrn_reflns_limit_h_min     -18
_diffrn_reflns_limit_h_max     19
_diffrn_reflns_limit_k_min     -10
_diffrn_reflns_limit_k_max     11
_diffrn_reflns_limit_l_min     -22
_diffrn_reflns_limit_l_max     22
_diffrn_standards_number     0
_diffrn_standards_interval_count     ?
_diffrn_standards_interval_time     ?
_diffrn_standards_decay_%     ?
_refine_special_details
;
Refinement of <i>F</i>^2^ against ALL reflections. The weighted <i>R</i>-factor
<i>wR</i> and goodness of fit <i>S</i> are based on <i>F</i>^2^, conventional
<i>R</i>-factors <i>R</i> are based on <i>F</i>, with <i>F</i> set to zero for
negative <i>F</i>^2^. The threshold expression of <i>F</i>^2^ >
\s(<i>F</i>^2^) is used only for calculating <i>R</i>-factors(gt) <i>etc</i>.
and is not relevant to the choice of reflections for refinement.
<i>R</i>-factors based on <i>F</i>^2^ are statistically about twice as large
as those based on <i>F</i>, and <i>R</i>- factors based on ALL data will be
even larger.
;
_reflns_number_total     4893
_reflns_number_gt     3190
_reflns_threshold_expression     I>2\s(I)
_refine_ls_structure_factor_coef     Fsqd
_refine_ls_matrix_type     full
_refine_ls_R_factor_all     0.1262
_refine_ls_R_factor_gt     0.0828
_refine_ls_wR_factor_gt     0.1751
_refine_ls_wR_factor_ref     0.1952
_refine_ls_goodness_of_fit_ref     1.145
_refine_ls_restrained_S_all     1.145
_refine_ls_number_reflns     4893
_refine_ls_number_parameters     253
_refine_ls_number_restraints     0
_refine_ls_hydrogen_treatment     constr
_refine_ls_weighting_scheme     calc
_refine_ls_weighting_details
         'calc w=1/[\s^2^(Fo^2^)+(0.0578P)^2^+0.8502P] where P=(Fo^2^+2Fc^2^)/3'
_atom_sites_solution_hydrogens     geom
_atom_sites_solution_primary     direct
_atom_sites_solution_secondary     difmap
_refine_ls_shift/su_max     0.002
_refine_ls_shift/su_mean     0.001
_refine_diff_density_max     0.244
_refine_diff_density_min     -0.276
_refine_ls_extinction_method     none
_refine_ls_extinction_coef     ?
loop_
    _atom_type_symbol
    _atom_type_description
    _atom_type_scat_dispersion_real
    _atom_type_scat_dispersion_imag
    _atom_type_scat_source
    'C' 'C' 0.0033 0.0016
                         'International Tables Vol C Tables 4.2.6.8 and 6.1.1.4'
    'H' 'H' 0.0000 0.0000
                         'International Tables Vol C Tables 4.2.6.8 and 6.1.1.4'
    'N' 'N' 0.0061 0.0033
                         'International Tables Vol C Tables 4.2.6.8 and 6.1.1.4'
    'O' 'O' 0.0106 0.0060
                         'International Tables Vol C Tables 4.2.6.8 and 6.1.1.4'
_computing_data_collection     'X-AREA (Stoe & Cie, 2005)'
_computing_cell_refinement     'X-AREA (Stoe & Cie, 2005)'
_computing_data_reduction     'X-AREA (Stoe & Cie, 2005)'
_computing_structure_solution     'SHELXS97 (Sheldrick, 2008)'
_computing_structure_refinement     'SHELXL97 (Sheldrick, 2008)'
_computing_molecular_graphics     'ORTEP-3 for Windows (Farrugia, 1997)'
_computing_publication_material     'WinGX (Farrugia, 1999)'
loop_
    _atom_site_type_symbol
    _atom_site_label
    _atom_site_fract_x
    _atom_site_fract_y
    _atom_site_fract_z
    _atom_site_U_iso_or_equiv
    _atom_site_adp_type
    _atom_site_calc_flag
    _atom_site_refinement_flags
    _atom_site_occupancy
    _atom_site_disorder_assembly
    _atom_site_disorder_group
    C C1 -0.0070(3) 0.2134(5) 0.0453(2) 0.0719(9) Uani d . 1 . .
    H H1A -0.0208 0.3142 0.0707 0.086 Uiso calc R 1 . .
    H H1B 0.0435 0.1542 0.0866 0.086 Uiso calc R 1 . .
    H H1C -0.0645 0.1464 0.0281 0.086 Uiso calc R 1 . .
    C C2 0.1045(2) 0.3483(3) -0.01638(17) 0.0497(6) Uani d . 1 . .
    C C3 0.1271(2) 0.3897(3) -0.09054(17) 0.0521(7) Uani d . 1 . .
    H H3 0.0870 0.3551 -0.1437 0.063 Uiso calc R 1 . .
    C C4 0.2088(2) 0.4820(3) -0.08625(16) 0.0476(6) Uani d . 1 . .
    H H4 0.2224 0.5109 -0.1368 0.057 Uiso calc R 1 . .
    C C5 0.27136(19) 0.5328(3) -0.00716(16) 0.0459(6) Uani d . 1 . .
    C C6 0.2465(2) 0.4957(4) 0.06647(17) 0.0557(7) Uani d . 1 . .
    H H6 0.2861 0.5319 0.1196 0.067 Uiso calc R 1 . .
    C C7 0.1629(2) 0.4047(4) 0.06239(18) 0.0570(7) Uani d . 1 . .
    H H7 0.1465 0.3822 0.1124 0.068 Uiso calc R 1 . .
    C C8 0.43609(19) 0.6338(3) 0.05119(16) 0.0446(6) Uani d . 1 . .
    C C9 0.54000(18) 0.5791(3) 0.18936(16) 0.0436(6) Uani d . 1 . .
    C C10 0.5543(2) 0.5004(4) 0.26776(18) 0.0518(6) Uani d . 1 . .
    H H10 0.5058 0.4342 0.2773 0.062 Uiso calc R 1 . .
    C C11 0.6412(2) 0.5210(4) 0.33167(17) 0.0536(7) Uani d . 1 . .
    H H11 0.6514 0.4685 0.3844 0.064 Uiso calc R 1 . .
    C C12 0.7131(2) 0.6199(4) 0.31721(18) 0.0554(7) Uani d . 1 . .
    H H12 0.7713 0.6340 0.3606 0.066 Uiso calc R 1 . .
    C C13 0.6990(2) 0.6979(4) 0.23896(17) 0.0525(7) Uani d . 1 . .
    H H13 0.7476 0.7644 0.2298 0.063 Uiso calc R 1 . .
    C C14 0.61137(18) 0.6767(3) 0.17343(15) 0.0428(6) Uani d . 1 . .
    C C15 0.5157(2) 0.7295(3) 0.03396(16) 0.0447(6) Uani d . 1 . .
    C C16 0.55436(18) 0.8817(3) -0.08379(15) 0.0435(6) Uani d . 1 . .
    C C17 0.6539(2) 0.9088(4) -0.04862(17) 0.0536(7) Uani d . 1 . .
    H H17 0.6862 0.8660 0.0053 0.064 Uiso calc R 1 . .
    C C18 0.7048(2) 0.9990(4) -0.09332(18) 0.0578(7) Uani d . 1 . .
    H H18 0.7713 1.0150 -0.0693 0.069 Uiso calc R 1 . .
    C C19 0.6583(2) 1.0656(3) -0.17326(17) 0.0487(6) Uani d . 1 . .
    C C20 0.5592(2) 1.0388(4) -0.20832(17) 0.0548(7) Uani d . 1 . .
    H H20 0.5268 1.0827 -0.2620 0.066 Uiso calc R 1 . .
    C C21 0.5087(2) 0.9484(4) -0.16457(16) 0.0505(6) Uani d . 1 . .
    H H21 0.4425 0.9312 -0.1894 0.061 Uiso calc R 1 . .
    C C22 0.8046(2) 1.1618(5) -0.1983(2) 0.0777(10) Uani d . 1 . .
    H H22A 0.8289 1.0517 -0.1997 0.093 Uiso calc R 1 . .
    H H22B 0.8296 1.2060 -0.1412 0.093 Uiso calc R 1 . .
    H H22C 0.8250 1.2305 -0.2379 0.093 Uiso calc R 1 . .
    N N1 0.35461(16) 0.6221(3) -0.01063(14) 0.0499(5) Uani d . 1 . .
    N N2 0.59911(15) 0.7521(3) 0.09392(12) 0.0413(5) Uani d . 1 . .
    N N3 0.49602(16) 0.7909(3) -0.04487(13) 0.0494(5) Uani d . 1 . .
    H H3A 0.4381 0.7720 -0.0774 0.059 Uiso calc R 1 . .
    O O1 0.02353(17) 0.2511(3) -0.02758(14) 0.0700(6) Uani d . 1 . .
    O O2 0.45078(13) 0.5596(3) 0.12731(12) 0.0556(5) Uani d . 1 . .
    O O3 0.70194(16) 1.1580(3) -0.22196(13) 0.0655(6) Uani d . 1 . .
loop_
    _atom_site_aniso_label
    _atom_site_aniso_U_11
    _atom_site_aniso_U_22
    _atom_site_aniso_U_33
    _atom_site_aniso_U_12
    _atom_site_aniso_U_13
    _atom_site_aniso_U_23
    C1 0.066(2) 0.077(2) 0.076(2) -0.0097(17) 0.0262(17) 0.0031(18)
    C2 0.0490(15) 0.0481(15) 0.0498(14) 0.0023(12) 0.0114(12) -0.0024(12)
    C3 0.0606(17) 0.0492(15) 0.0416(13) -0.0021(13) 0.0074(12) -0.0070(12)
    C4 0.0567(16) 0.0476(15) 0.0367(12) 0.0030(12) 0.0111(11) -0.0008(11)
    C5 0.0479(14) 0.0464(14) 0.0405(12) 0.0063(11) 0.0088(11) -0.0015(11)
    C6 0.0488(15) 0.075(2) 0.0393(13) -0.0014(14) 0.0072(11) -0.0043(13)
    C7 0.0549(17) 0.075(2) 0.0414(13) -0.0001(15) 0.0143(12) 0.0018(13)
    C8 0.0438(13) 0.0448(14) 0.0420(13) 0.0052(11) 0.0077(11) -0.0031(11)
    C9 0.0378(13) 0.0457(14) 0.0445(13) 0.0027(10) 0.0079(10) 0.0008(11)
    C10 0.0464(14) 0.0535(16) 0.0554(15) 0.0022(12) 0.0147(12) 0.0093(13)
    C11 0.0533(16) 0.0587(17) 0.0434(13) 0.0080(13) 0.0061(12) 0.0054(13)
    C12 0.0479(15) 0.0627(18) 0.0486(14) -0.0022(13) 0.0035(12) -0.0079(13)
    C13 0.0467(15) 0.0584(17) 0.0499(15) -0.0085(12) 0.0104(12) -0.0057(13)
    C14 0.0438(13) 0.0431(13) 0.0414(12) 0.0015(11) 0.0125(10) -0.0020(10)
    C15 0.0531(15) 0.0393(13) 0.0443(13) 0.0065(11) 0.0186(11) -0.0017(10)
    C16 0.0440(13) 0.0461(14) 0.0400(12) 0.0054(11) 0.0119(11) -0.0026(10)
    C17 0.0440(14) 0.0676(18) 0.0433(14) 0.0022(13) 0.0036(12) 0.0082(13)
    C18 0.0421(14) 0.075(2) 0.0497(14) -0.0037(14) 0.0041(12) 0.0031(15)
    C19 0.0533(15) 0.0501(15) 0.0423(13) 0.0014(12) 0.0136(12) -0.0018(11)
    C20 0.0530(16) 0.0699(19) 0.0372(12) 0.0059(14) 0.0068(12) 0.0054(13)
    C21 0.0422(13) 0.0640(18) 0.0408(13) 0.0028(12) 0.0052(11) -0.0016(12)
    C22 0.0560(19) 0.095(3) 0.084(2) -0.0101(18) 0.0233(18) 0.012(2)
    N1 0.0459(12) 0.0551(14) 0.0447(11) -0.0003(10) 0.0071(10) -0.0023(10)
    N2 0.0417(11) 0.0446(12) 0.0361(10) -0.0024(9) 0.0095(8) -0.0002(9)
    N3 0.0446(12) 0.0576(14) 0.0431(11) 0.0033(10) 0.0087(9) 0.0008(10)
    O1 0.0668(14) 0.0815(15) 0.0617(13) -0.0229(12) 0.0193(11) -0.0067(11)
    O2 0.0446(10) 0.0604(12) 0.0558(11) -0.0025(9) 0.0058(9) 0.0078(9)
    O3 0.0595(13) 0.0817(15) 0.0544(11) -0.0078(11) 0.0157(10) 0.0101(11)
_geom_special_details
;
All e.s.d.'s (except the e.s.d. in the dihedral angle between two l.s. planes)
are estimated using the full covariance matrix. The cell e.s.d.'s are taken
into account individually in the estimation of e.s.d.'s in distances, angles
and torsion angles; correlations between e.s.d.'s in cell parameters are only
used when they are defined by crystal symmetry. An approximate (isotropic)
treatment of cell e.s.d.'s is used for estimating e.s.d.'s involving l.s.
planes.
;
loop_
    _geom_bond_atom_site_label_1
    _geom_bond_atom_site_label_2
    _geom_bond_site_symmetry_2
    _geom_bond_distance
    _geom_bond_publ_flag
    C1 O1 . 1.416(4) ?
    C1 H1A . 0.9600 ?
    C1 H1B . 0.9600 ?
    C1 H1C . 0.9600 ?
    C2 O1 . 1.374(3) ?
    C2 C3 . 1.382(4) ?
    C2 C7 . 1.386(4) ?
    C3 C4 . 1.378(4) ?
    C3 H3 . 0.9300 ?
    C4 C5 . 1.397(3) ?
    C4 H4 . 0.9300 ?
    C5 C6 . 1.382(4) ?
    C5 N1 . 1.417(4) ?
    C6 C7 . 1.397(4) ?
    C6 H6 . 0.9300 ?
    C7 H7 . 0.9300 ?
    C8 N1 . 1.304(3) ?
    C8 O2 . 1.336(3) ?
    C8 C15 . 1.479(4) ?
    C9 C14 . 1.381(4) ?
    C9 C10 . 1.385(4) ?
    C9 O2 . 1.389(3) ?
    C10 C11 . 1.381(4) ?
    C10 H10 . 0.9300 ?
    C11 C12 . 1.384(4) ?
    C11 H11 . 0.9300 ?
    C12 C13 . 1.381(4) ?
    C12 H12 . 0.9300 ?
    C13 C14 . 1.402(4) ?
    C13 H13 . 0.9300 ?
    C14 N2 . 1.393(3) ?
    C15 N2 . 1.318(3) ?
    C15 N3 . 1.325(3) ?
    C16 C21 . 1.393(4) ?
    C16 C17 . 1.396(4) ?
    C16 N3 . 1.401(3) ?
    C17 C18 . 1.385(4) ?
    C17 H17 . 0.9300 ?
    C18 C19 . 1.384(4) ?
    C18 H18 . 0.9300 ?
    C19 O3 . 1.370(3) ?
    C19 C20 . 1.390(4) ?
    C20 C21 . 1.371(4) ?
    C20 H20 . 0.9300 ?
    C21 H21 . 0.9300 ?
    C22 O3 . 1.415(4) ?
    C22 H22A . 0.9600 ?
    C22 H22B . 0.9600 ?
    C22 H22C . 0.9600 ?
    N3 H3A . 0.8600 ?
loop_
    _geom_angle_atom_site_label_1
    _geom_angle_atom_site_label_2
    _geom_angle_atom_site_label_3
    _geom_angle_site_symmetry_1
    _geom_angle_site_symmetry_3
    _geom_angle
    _geom_angle_publ_flag
    O1 C1 H1A . . 109.5 ?
    O1 C1 H1B . . 109.5 ?
    H1A C1 H1B . . 109.5 ?
    O1 C1 H1C . . 109.5 ?
    H1A C1 H1C . . 109.5 ?
    H1B C1 H1C . . 109.5 ?
    O1 C2 C3 . . 115.8(2) ?
    O1 C2 C7 . . 124.8(3) ?
    C3 C2 C7 . . 119.5(3) ?
    C4 C3 C2 . . 120.5(2) ?
    C4 C3 H3 . . 119.8 ?
    C2 C3 H3 . . 119.8 ?
    C3 C4 C5 . . 121.0(2) ?
    C3 C4 H4 . . 119.5 ?
    C5 C4 H4 . . 119.5 ?
    C6 C5 C4 . . 118.2(3) ?
    C6 C5 N1 . . 125.9(2) ?
    C4 C5 N1 . . 115.9(2) ?
    C5 C6 C7 . . 121.0(3) ?
    C5 C6 H6 . . 119.5 ?
    C7 C6 H6 . . 119.5 ?
    C2 C7 C6 . . 119.8(3) ?
    C2 C7 H7 . . 120.1 ?
    C6 C7 H7 . . 120.1 ?
    N1 C8 O2 . . 122.8(2) ?
    N1 C8 C15 . . 117.7(2) ?
    O2 C8 C15 . . 119.5(2) ?
    C14 C9 C10 . . 121.3(2) ?
    C14 C9 O2 . . 120.6(2) ?
    C10 C9 O2 . . 118.1(2) ?
    C11 C10 C9 . . 119.5(3) ?
    C11 C10 H10 . . 120.3 ?
    C9 C10 H10 . . 120.3 ?
    C10 C11 C12 . . 120.0(3) ?
    C10 C11 H11 . . 120.0 ?
    C12 C11 H11 . . 120.0 ?
    C13 C12 C11 . . 120.6(3) ?
    C13 C12 H12 . . 119.7 ?
    C11 C12 H12 . . 119.7 ?
    C12 C13 C14 . . 119.9(3) ?
    C12 C13 H13 . . 120.1 ?
    C14 C13 H13 . . 120.1 ?
    C9 C14 N2 . . 121.9(2) ?
    C9 C14 C13 . . 118.8(2) ?
    N2 C14 C13 . . 119.4(2) ?
    N2 C15 N3 . . 123.5(2) ?
    N2 C15 C8 . . 121.4(2) ?
    N3 C15 C8 . . 115.1(2) ?
    C21 C16 C17 . . 117.8(2) ?
    C21 C16 N3 . . 116.8(2) ?
    C17 C16 N3 . . 125.4(2) ?
    C18 C17 C16 . . 120.6(2) ?
    C18 C17 H17 . . 119.7 ?
    C16 C17 H17 . . 119.7 ?
    C19 C18 C17 . . 120.9(3) ?
    C19 C18 H18 . . 119.5 ?
    C17 C18 H18 . . 119.5 ?
    O3 C19 C18 . . 125.3(3) ?
    O3 C19 C20 . . 116.1(2) ?
    C18 C19 C20 . . 118.5(3) ?
    C21 C20 C19 . . 120.7(2) ?
    C21 C20 H20 . . 119.7 ?
    C19 C20 H20 . . 119.7 ?
    C20 C21 C16 . . 121.4(2) ?
    C20 C21 H21 . . 119.3 ?
    C16 C21 H21 . . 119.3 ?
    O3 C22 H22A . . 109.5 ?
    O3 C22 H22B . . 109.5 ?
    H22A C22 H22B . . 109.5 ?
    O3 C22 H22C . . 109.5 ?
    H22A C22 H22C . . 109.5 ?
    H22B C22 H22C . . 109.5 ?
    C8 N1 C5 . . 125.9(2) ?
    C15 N2 C14 . . 117.6(2) ?
    C15 N3 C16 . . 130.4(2) ?
    C15 N3 H3A . . 114.8 ?
    C16 N3 H3A . . 114.8 ?
    C2 O1 C1 . . 118.4(2) ?
    C8 O2 C9 . . 118.8(2) ?
    C19 O3 C22 . . 118.5(2) ?
loop_
    _geom_torsion_atom_site_label_1
    _geom_torsion_atom_site_label_2
    _geom_torsion_atom_site_label_3
    _geom_torsion_atom_site_label_4
    _geom_torsion_site_symmetry_1
    _geom_torsion_site_symmetry_2
    _geom_torsion_site_symmetry_3
    _geom_torsion_site_symmetry_4
    _geom_torsion
    _geom_torsion_publ_flag
    O1 C2 C3 C4 . . . . -177.7(3) ?
    C7 C2 C3 C4 . . . . 2.0(4) ?
    C2 C3 C4 C5 . . . . 1.3(4) ?
    C3 C4 C5 C6 . . . . -3.4(4) ?
    C3 C4 C5 N1 . . . . 177.9(2) ?
    C4 C5 C6 C7 . . . . 2.3(4) ?
    N1 C5 C6 C7 . . . . -179.3(3) ?
    O1 C2 C7 C6 . . . . 176.6(3) ?
    C3 C2 C7 C6 . . . . -3.2(4) ?
    C5 C6 C7 C2 . . . . 1.0(5) ?
    C14 C9 C10 C11 . . . . 0.6(4) ?
    O2 C9 C10 C11 . . . . -178.2(3) ?
    C9 C10 C11 C12 . . . . 0.1(4) ?
    C10 C11 C12 C13 . . . . -0.4(5) ?
    C11 C12 C13 C14 . . . . -0.1(4) ?
    C10 C9 C14 N2 . . . . 177.9(2) ?
    O2 C9 C14 N2 . . . . -3.4(4) ?
    C10 C9 C14 C13 . . . . -1.1(4) ?
    O2 C9 C14 C13 . . . . 177.7(2) ?
    C12 C13 C14 C9 . . . . 0.9(4) ?
    C12 C13 C14 N2 . . . . -178.1(3) ?
    N1 C8 C15 N2 . . . . 177.6(2) ?
    O2 C8 C15 N2 . . . . -4.3(4) ?
    N1 C8 C15 N3 . . . . -1.7(3) ?
    O2 C8 C15 N3 . . . . 176.5(2) ?
    C21 C16 C17 C18 . . . . -0.2(4) ?
    N3 C16 C17 C18 . . . . 179.2(3) ?
    C16 C17 C18 C19 . . . . 0.7(5) ?
    C17 C18 C19 O3 . . . . 179.2(3) ?
    C17 C18 C19 C20 . . . . -0.6(5) ?
    O3 C19 C20 C21 . . . . -179.8(3) ?
    C18 C19 C20 C21 . . . . 0.0(4) ?
    C19 C20 C21 C16 . . . . 0.5(5) ?
    C17 C16 C21 C20 . . . . -0.4(4) ?
    N3 C16 C21 C20 . . . . -179.8(3) ?
    O2 C8 N1 C5 . . . . 0.2(4) ?
    C15 C8 N1 C5 . . . . 178.3(2) ?
    C6 C5 N1 C8 . . . . 25.8(4) ?
    C4 C5 N1 C8 . . . . -155.7(3) ?
    N3 C15 N2 C14 . . . . -178.2(2) ?
    C8 C15 N2 C14 . . . . 2.6(3) ?
    C9 C14 N2 C15 . . . . 1.1(4) ?
    C13 C14 N2 C15 . . . . -179.9(2) ?
    N2 C15 N3 C16 . . . . 3.1(4) ?
    C8 C15 N3 C16 . . . . -177.7(2) ?
    C21 C16 N3 C15 . . . . -171.6(3) ?
    C17 C16 N3 C15 . . . . 9.0(5) ?
    C3 C2 O1 C1 . . . . -176.0(3) ?
    C7 C2 O1 C1 . . . . 4.3(5) ?
    N1 C8 O2 C9 . . . . -180.0(2) ?
    C15 C8 O2 C9 . . . . 2.0(3) ?
    C14 C9 O2 C8 . . . . 1.6(4) ?
    C10 C9 O2 C8 . . . . -179.6(2) ?
    C18 C19 O3 C22 . . . . 12.6(5) ?
    C20 C19 O3 C22 . . . . -167.6(3) ?
loop_
    _geom_hbond_atom_site_label_D
    _geom_hbond_atom_site_label_H
    _geom_hbond_atom_site_label_A
    _geom_hbond_site_symmetry_A
    _geom_hbond_distance_DH
    _geom_hbond_distance_HA
    _geom_hbond_distance_DA
    _geom_hbond_angle_DHA
    _geom_hbond_publ_flag
    C7 H7 O3 4_465 0.93 2.59 3.423(3) 149 yes
data_global
_journal_date_recd_electronic     2010-11-29
_journal_date_accepted     2010-12-01
_journal_name_full     'Acta Crystallographica, Section E'
_journal_year     2011
_journal_volume     67
_journal_issue      1
_journal_page_first     o49
_journal_page_last     o49
_journal_paper_category     QO
_journal_coeditor_code     BT5425
_publ_contact_author
;
  'Mehrdad, Morteza'
   Department of Environmental pollution
   Environmental Sciences Research Institute
   Shahid Beheshti University, G.C.
   Evin
   Tehran 1983963113
   Iran
;
_publ_contact_author_email     'm_mehrdad4@yahoo.com'
_publ_contact_author_fax     '0098 021 29903105'
_publ_contact_author_phone     '0098 021 29903105'
_publ_section_title
;\
(2<i>Z</i>)-<i>N</i>-(4-Methoxyphenyl)-2-(4-methoxyphenylimino)-2<i>H</i>-1,4-\
benzoxazin-3-amine
;
loop_
    _publ_author_name
    _publ_author_address
    'Mehrdad, Morteza'
;    Department of Environmental Pollution
   Environmental Sciences Research Institute
   Shahid Beheshti University, G.C.
    Evin
   Tehran 1983963113
   Iran
;
    'Ghanbari, Mohammad'
;    Department of Chemistry
       Shahid Beheshti University, G. C.,
       Evin
       Tehran 1983963113
       Iran
;
    'Jadidi, Khosrow'
;    Department of Chemistry
       Shahid Beheshti University, G. C.,
       Evin
       Tehran 1983963113
       Iran
;
    'Salemi, Amir'
;    Department of Environmental Pollution
   Environmental Sciences Research Institute
   Shahid Beheshti University, G.C.
    Evin
   Tehran 1983963113
   Iran
;
    'Khavasi, Hamid Reza'
;      Department of Chemistry
       Shahid Beheshti University, G. C.,
       Evin
       Tehran 1983963113
       Iran
;
