# Supplementary material for: (2Z)-N-(4-Meth­oxy­phen­yl)-2-(4-meth­oxy­phenyl­imino)-2H-1,4-benzoxazin-3-amine
Source: Acta Crystallogr Sect E Struct Rep Online. 2010 Dec 8;67(Pt 1):o49. doi: 10.1107/S1600536810050294 (PMC3050339; doi:10.1107/S1600536810050294)
Supplement: Supplementary file 2 [file e-67-00o49-Isup2.hkl]

#
# h,k,l, Fc-squared, Fo-squared, sigma(Fo-squared) and status flag
#
data_I
_shelx_title ' DR MEHRDAD/ 86.6.10 /SBU'
_shelx_refln_list_code          4
_shelx_F_calc_maximum      150.44
_exptl_crystal_F_000       784.00
_reflns_d_resolution_high  0.7272
 
loop_
 _symmetry_equiv_pos_as_xyz
 'x, y, z'
 '-x+1/2, y+1/2, -z+1/2'
 '-x, -y, -z'
 'x-1/2, -y-1/2, z-1/2'
 
_cell_length_a    14.4225
_cell_length_b     8.0836
_cell_length_c    16.2749
_cell_angle_alpha  90.000
_cell_angle_beta  107.263
_cell_angle_gamma  90.000
 
_shelx_F_squared_multiplier     1.000
 
loop_
 _refln_index_h
 _refln_index_k
 _refln_index_l
 _refln_F_squared_calc
 _refln_F_squared_meas
 _refln_F_squared_sigma
 _refln_observed_status
   2   0   0     1891.21     1998.13     21.91 o
   4   0   0     4264.70     4378.79     20.34 o
   6   0   0     1837.13     2265.66     73.29 o
   8   0   0       33.51       36.73      9.29 o
  10   0   0        1.96        4.69      3.35 o
  12   0   0      224.27      204.92     13.83 o
  14   0   0      126.84       98.19      7.96 o
  16   0   0        1.97        4.21     14.07 o
  18   0   0       37.63       21.14      5.50 o
   1   1   0        0.05        7.62     12.19 o
   2   1   0       41.86       33.26      6.75 o
   3   1   0     1608.05     1656.64     78.64 o
   4   1   0      151.02      101.14      6.35 o
   5   1   0      450.20      487.22     19.39 o
   6   1   0        9.61       26.83      3.55 o
   7   1   0      210.84      209.72     12.02 o
   8   1   0      351.55      423.53     14.60 o
   9   1   0      137.93      145.48      9.57 o
  10   1   0        1.06       -0.16      2.70 o
  11   1   0      427.94      417.05     14.39 o
  12   1   0      161.30      171.10      7.49 o
  13   1   0       43.17       39.97      2.60 o
  14   1   0        0.51        1.79      6.00 o
  15   1   0        5.62        0.65      5.35 o
  16   1   0        0.12        1.47      3.69 o
  17   1   0        0.50        0.33      4.50 o
  18   1   0        5.72        1.21      4.40 o
   0   2   0     2228.25     1890.83     17.15 o
   1   2   0     7001.10     6334.22     70.38 o
   2   2   0     5392.88     5101.44    198.45 o
   3   2   0      627.51      617.43     33.86 o
   4   2   0        0.91       -3.00      4.12 o
   5   2   0      598.81      616.52     22.98 o
   6   2   0      576.88      638.25     27.17 o
   7   2   0       31.73       34.29      5.96 o
   8   2   0      512.19      601.49     35.66 o
   9   2   0      321.35      318.41     27.25 o
  10   2   0     2151.90     2221.45     96.05 o
  11   2   0      764.96      804.08     36.00 o
  12   2   0       89.02       87.56      3.60 o
  13   2   0       25.00       37.90      4.39 o
  14   2   0       39.16       37.39      5.08 o
  15   2   0        0.75       -2.41      4.57 o
  16   2   0        0.06       12.26      4.56 o
  17   2   0        1.14        9.66      3.14 o
  18   2   0        3.53        1.30      3.24 o
   1   3   0        7.27        3.51      6.34 o
   2   3   0     3783.51     3733.78     81.56 o
   3   3   0      238.30      261.55     10.83 o
   4   3   0       23.69       26.42      6.12 o
   5   3   0      485.89      509.96     19.84 o
   6   3   0      184.07      232.92      9.95 o
   7   3   0      110.91      121.13      9.26 o
   8   3   0      107.37      133.45      6.22 o
   9   3   0       41.98       56.36      8.87 o
  10   3   0       28.25       36.68      3.56 o
  11   3   0       43.80       47.05      5.64 o
  12   3   0        6.18        0.51      3.81 o
  13   3   0        2.64        0.84      3.93 o
  14   3   0        0.27        4.88      3.41 o
  15   3   0       36.15       33.94      3.46 o
  16   3   0        3.79        5.28      3.45 o
  17   3   0       11.57        5.62      6.27 o
  18   3   0        0.08       10.23      3.33 o
   0   4   0      287.79      282.29      7.87 o
   1   4   0      489.17      450.94      6.25 o
   2   4   0      354.77      339.98      7.24 o
   3   4   0       32.95       39.81      4.95 o
   4   4   0     2710.30     2739.31     98.28 o
   5   4   0       96.74       79.33      7.94 o
   6   4   0        2.08        7.17      4.74 o
   7   4   0        4.10       10.88      3.37 o
   8   4   0      244.89      255.48     20.76 o
   9   4   0       57.19       65.90      6.31 o
  10   4   0      124.19      122.63      8.51 o
  11   4   0      260.33      256.10     17.42 o
  12   4   0       30.47       31.34      3.77 o
  13   4   0        5.14       12.62      4.28 o
  14   4   0        3.78        5.73      2.88 o
  15   4   0        0.42       13.83      3.27 o
  16   4   0        0.60        7.56      3.30 o
  17   4   0        5.02       11.15      4.17 o
   1   5   0      177.70      166.08      5.45 o
   2   5   0       52.76       63.13      4.22 o
   3   5   0      236.85      228.43      8.78 o
   4   5   0        3.21       16.53      5.68 o
   5   5   0      113.83      140.81      7.40 o
   6   5   0      454.20      465.35     13.23 o
   7   5   0      191.54      189.84      8.04 o
   8   5   0        5.43       10.98      4.23 o
   9   5   0       38.51       46.34      4.99 o
  10   5   0        0.15       -0.72      5.16 o
  11   5   0        3.00       11.03      3.43 o
  12   5   0       41.56       44.95      7.97 o
  13   5   0        0.00        6.85      3.41 o
  14   5   0       16.56       14.16      6.14 o
  15   5   0        2.84       -2.47      3.34 o
  16   5   0       13.95       14.27      3.28 o
   0   6   0        3.84        2.36      4.02 o
   1   6   0       24.20       31.50      4.14 o
   2   6   0      865.01      868.01     20.66 o
   3   6   0      158.19      163.78      7.63 o
   4   6   0        5.61        2.02      5.51 o
   5   6   0        9.75       18.24      6.43 o
   6   6   0      250.19      266.31      7.06 o
   7   6   0      118.46      127.97      8.20 o
   8   6   0       17.97       23.10      4.13 o
   9   6   0        2.34       13.31      4.08 o
  10   6   0       80.52       79.34      3.58 o
  11   6   0       36.34       33.04      4.51 o
  12   6   0       44.94       39.26      3.98 o
  13   6   0        6.25       12.93      3.97 o
  14   6   0        3.30        0.38      3.91 o
  15   6   0        0.82        3.16      4.17 o
   1   7   0        0.00        3.00      4.06 o
   2   7   0        0.14        6.00      4.39 o
   3   7   0       17.01       35.92      7.55 o
   4   7   0       30.00       38.06      4.70 o
   5   7   0       30.18       45.10     15.07 o
   6   7   0      205.03      222.02      7.51 o
   7   7   0      101.27       97.76      5.83 o
   8   7   0       40.75       26.96      4.19 o
   9   7   0       34.33       42.97      3.90 o
  10   7   0        1.69       -0.86      4.18 o
  11   7   0        1.52        0.34      3.07 o
  12   7   0        4.32       18.25      3.61 o
  13   7   0       81.97       58.88      7.41 o
  14   7   0        0.57       13.59      7.63 o
   0   8   0      129.36      104.47      8.54 o
   1   8   0       10.47       15.57      4.73 o
   2   8   0        5.28       11.50      4.12 o
   3   8   0        5.64        3.36      4.18 o
   4   8   0        3.65       16.57      4.67 o
   5   8   0       27.14       20.67      4.84 o
   6   8   0       51.46       50.26      9.14 o
   7   8   0       20.34       13.43      4.28 o
   8   8   0        0.07        6.45      4.37 o
   9   8   0       29.36       26.27      3.97 o
  10   8   0        5.54       13.48      3.24 o
  11   8   0        1.07        9.25      4.00 o
  12   8   0        4.09       11.54      6.07 o
  13   8   0        4.62        9.45     12.46 o
   1   9   0        1.06        3.28      3.45 o
   2   9   0       13.05       15.45      3.92 o
   3   9   0        2.78       -1.05      5.08 o
   4   9   0        0.01       -1.41      7.66 o
   5   9   0        3.65        6.36      3.95 o
   6   9   0       27.53       34.36      6.10 o
   7   9   0        7.65        6.54      3.94 o
   8   9   0        3.81       11.11      3.95 o
   9   9   0        0.67        4.90      3.69 o
  10   9   0        3.85       13.00      4.18 o
  11   9   0        3.85        3.93      9.29 o
   0  10   0        0.03       -1.11      6.55 o
   1  10   0        4.63       11.20      5.38 o
   2  10   0       10.90       13.84      6.30 o
   3  10   0        9.63       10.51      5.20 o
   4  10   0        0.84       -0.21      3.98 o
   5  10   0        1.62       -0.16      4.98 o
   6  10   0        5.42       13.58      5.32 o
   7  10   0        0.37       -1.55      3.85 o
   8  10   0        0.02        2.32      4.89 o
   1  11   0        0.12        3.90      5.70 o
   2  11   0        0.27        7.39      5.43 o
 -19   0   1       13.78       13.29     16.34 o
 -17   0   1        0.14       -0.23      6.22 o
 -15   0   1       17.23       28.15      4.77 o
 -13   0   1       82.08       62.65      4.89 o
 -11   0   1      117.38      128.70     11.02 o
  -9   0   1       18.85       17.24      5.00 o
  -7   0   1     2941.44     2904.34    320.82 o
  -5   0   1        0.08        5.13      5.43 o
  -3   0   1     3642.04     3267.12    450.85 o
  -1   0   1     5274.39     4106.44     47.59 o
   1   0   1     6970.92     7622.41    253.21 o
   3   0   1       42.39       87.00     11.77 o
   5   0   1       29.29       20.83      5.77 o
   7   0   1      561.68      688.13     18.98 o
   9   0   1      510.25      532.33     20.37 o
  11   0   1      563.38      591.92      6.45 o
  13   0   1       67.38       64.44      9.37 o
  15   0   1        7.87       14.37      9.76 o
  17   0   1       25.35       25.81      5.58 o
 -19   1   1        7.96       11.22      6.85 o
 -18   1   1        6.80       13.16      3.67 o
 -17   1   1        2.35        3.70      3.49 o
 -16   1   1        1.12       10.27      3.45 o
 -15   1   1        0.03        2.60      4.09 o
 -14   1   1       56.35       45.44      4.08 o
 -13   1   1      384.85      361.89     13.06 o
 -12   1   1       76.77       70.79      3.83 o
 -11   1   1      247.41      257.48      9.33 o
 -10   1   1       59.18       71.30      3.05 o
  -9   1   1        4.19       11.16      2.68 o
  -8   1   1      684.32      831.41     41.96 o
  -7   1   1      209.86      236.08      8.10 o
  -6   1   1      231.99      229.70     16.86 o
  -5   1   1       80.93       61.27      5.35 o
  -4   1   1       64.17       65.49      5.15 o
  -3   1   1     6920.31     7439.37    619.77 o
  -2   1   1     2246.93     2222.85    161.67 o
  -1   1   1      424.09      393.86      8.84 o
   0   1   1     2502.65     2290.37     18.31 o
   1   1   1     3788.96     4097.18     84.18 o
   2   1   1     9646.13    10612.40     80.71 o
   3   1   1      528.40      620.57      9.87 o
   4   1   1        4.88        6.21      6.24 o
   5   1   1       12.51       18.15      5.48 o
   6   1   1     2745.48     3405.26     50.28 o
   7   1   1      920.16     1040.65     41.49 o
   8   1   1       12.76       15.16      3.65 o
   9   1   1      140.50      143.04     10.32 o
  10   1   1      225.62      229.23     10.73 o
  11   1   1      133.80      148.56      9.71 o
  12   1   1       11.69       19.25      4.36 o
  13   1   1       37.71       41.17      5.32 o
  14   1   1       40.98       30.78      2.80 o
  15   1   1        6.69        5.03      6.37 o
  16   1   1        1.23        9.63      3.42 o
  17   1   1       29.68       11.86      5.81 o
  18   1   1        7.66        8.42      3.87 o
 -18   2   1        2.56       -0.36      4.07 o
 -17   2   1        0.70        2.16      3.57 o
 -16   2   1        0.44       -4.52      4.52 o
 -15   2   1        4.06        7.89      4.65 o
 -14   2   1        1.29        3.09      3.35 o
 -13   2   1      101.44       86.35      3.34 o
 -12   2   1      517.24      499.72     28.73 o
 -11   2   1      139.67      134.02      8.48 o
 -10   2   1       19.88       14.52      3.18 o
  -9   2   1      129.98      141.47     15.04 o
  -8   2   1      382.49      422.57     16.55 o
  -7   2   1        5.42       13.11      4.42 o
  -6   2   1      368.47      445.74     39.47 o
  -5   2   1      101.66      127.43      8.12 o
  -4   2   1       30.78       25.43      5.57 o
  -3   2   1       57.81       55.56      6.35 o
  -2   2   1    22631.65    21350.89     58.95 o
  -1   2   1       46.28       62.25      7.92 o
   0   2   1     2408.02     2115.98     13.83 o
   1   2   1     1090.13      990.77     28.79 o
   2   2   1     2007.97     2092.70     79.82 o
   3   2   1     1306.38     1397.89     55.50 o
   4   2   1      156.75      175.95     10.54 o
   5   2   1     1181.35     1185.46     65.52 o
   6   2   1      192.82      207.32      9.73 o
   7   2   1      100.86      118.77      5.91 o
   8   2   1        0.00        1.09      3.00 o
   9   2   1      109.32      150.81      6.02 o
  10   2   1        5.03       11.99      3.89 o
  11   2   1       49.46       37.57      3.77 o
  12   2   1       20.08       12.65      3.68 o
  13   2   1       48.23       54.91      8.69 o
  14   2   1        1.70        8.17      5.52 o
  15   2   1        0.95       -0.46      5.92 o
  16   2   1        0.09       -4.47      4.47 o
  17   2   1        0.12        4.87      3.79 o
  18   2   1       16.98       17.41      3.92 o
 -18   3   1        7.52       11.09      3.75 o
 -17   3   1        1.05       13.64      6.24 o
 -16   3   1        1.84        1.06      3.44 o
 -15   3   1        0.01        0.78      3.85 o
 -14   3   1        0.00       -0.19      3.34 o
 -13   3   1        0.94        4.08      3.65 o
 -12   3   1       29.73       28.43      3.63 o
 -11   3   1       78.37       85.14      5.37 o
 -10   3   1       44.25       55.22      6.51 o
  -9   3   1      329.01      341.23     17.63 o
  -8   3   1      221.05      264.36     18.98 o
  -7   3   1       98.06       98.79      9.85 o
  -6   3   1      208.89      234.46     10.98 o
  -5   3   1     1317.62     1346.74     93.75 o
  -4   3   1     7410.10     7651.72    281.15 o
  -3   3   1      218.88      239.58     11.13 o
  -2   3   1      187.82      195.35      5.68 o
  -1   3   1      581.46      517.95      7.09 o
   0   3   1        0.49        4.48      5.49 o
   1   3   1       17.69        5.16      5.47 o
   2   3   1      539.25      535.24     12.31 o
   3   3   1       74.89       89.75      9.25 o
   4   3   1     1127.73     1193.27     49.44 o
   5   3   1      241.52      219.93     12.62 o
   6   3   1        3.85        4.60      3.86 o
   7   3   1       64.43       72.70      6.55 o
   8   3   1      358.38      361.24     15.25 o
   9   3   1      372.29      385.26     35.93 o
  10   3   1       15.28       22.48      3.73 o
  11   3   1      273.88      255.33     11.62 o
  12   3   1       82.33       85.41      4.51 o
  13   3   1        0.06        0.37      3.56 o
  14   3   1        4.45        2.40      2.74 o
  15   3   1       21.45       26.16      3.05 o
  16   3   1        0.05       -4.18      6.16 o
  17   3   1        0.69        1.56      3.69 o
 -17   4   1        1.69        9.51      4.42 o
 -16   4   1        0.18        7.91      3.29 o
 -15   4   1       17.96       34.06      6.51 o
 -14   4   1        3.09        8.98      3.34 o
 -13   4   1       17.97       19.06      2.81 o
 -12   4   1      120.19      117.51      9.12 o
 -11   4   1       96.90       86.36      6.08 o
 -10   4   1       16.58       10.01      3.39 o
  -9   4   1      286.21      312.96     19.16 o
  -8   4   1        2.97       17.35      4.10 o
  -7   4   1       59.66       69.69      4.12 o
  -6   4   1      113.78      110.54      5.81 o
  -5   4   1       50.29       46.68      4.22 o
  -4   4   1       88.64      122.07      5.80 o
  -3   4   1       37.66       50.51      4.46 o
  -2   4   1      464.19      434.50      8.17 o
  -1   4   1       66.33       60.32      4.80 o
   0   4   1       80.86       78.39      5.17 o
   1   4   1      371.59      365.11      6.40 o
   2   4   1      176.50      144.52      5.62 o
   3   4   1      332.96      335.93     16.41 o
   4   4   1      438.44      463.26     17.51 o
   5   4   1       26.10       31.04      4.66 o
   6   4   1       49.48       43.33      4.57 o
   7   4   1      168.45      152.78      5.31 o
   8   4   1      114.29      114.69      5.01 o
   9   4   1      541.64      532.61     28.88 o
  10   4   1       95.08       99.02     10.67 o
  11   4   1      192.03      186.25     17.93 o
  12   4   1        5.99        4.52      5.67 o
  13   4   1        5.51       10.51      3.77 o
  14   4   1        1.29       17.29      5.46 o
  15   4   1       12.71       15.04      7.00 o
  16   4   1        1.16        1.56      4.01 o
  17   4   1        0.06       -1.36      3.76 o
 -17   5   1        9.57       16.76      5.66 o
 -16   5   1        0.78        2.24      5.84 o
 -15   5   1       63.61       75.71     10.87 o
 -14   5   1       88.46       99.19      4.59 o
 -13   5   1       20.47       19.90      3.28 o
 -12   5   1        6.24        3.28      2.92 o
 -11   5   1       77.02       88.44      7.65 o
 -10   5   1        0.05        1.89      4.21 o
  -9   5   1      232.28      227.81      9.71 o
  -8   5   1       18.43       26.79      3.95 o
  -7   5   1       52.72       60.92      3.80 o
  -6   5   1      303.50      306.48     23.85 o
  -5   5   1      171.90      187.62     12.10 o
  -4   5   1      257.31      221.20      9.00 o
  -3   5   1        1.68        2.81      4.00 o
  -2   5   1       50.32       42.91      4.51 o
  -1   5   1      134.30      133.60      5.52 o
   0   5   1      120.11      113.92      5.27 o
   1   5   1      183.08      205.60      5.54 o
   2   5   1      685.96      676.32     17.52 o
   3   5   1        5.36       14.26      4.14 o
   4   5   1       21.80       24.87      4.46 o
   5   5   1      133.17      129.82      5.94 o
   6   5   1      100.64       92.43      3.42 o
   7   5   1       70.27       76.32      4.47 o
   8   5   1        8.85        6.34      3.92 o
   9   5   1      195.75      214.00     18.42 o
  10   5   1        3.63        5.42      4.49 o
  11   5   1        2.96       12.19      7.39 o
  12   5   1        0.00       -4.23      4.23 o
  13   5   1        2.57        6.18      5.19 o
  14   5   1        5.09       13.24      3.03 o
  15   5   1        2.97        9.73      3.97 o
  16   5   1        5.20        4.59      5.62 o
 -16   6   1        0.00        0.55      3.58 o
 -15   6   1        3.07        9.04      3.08 o
 -14   6   1        3.36        2.70      5.16 o
 -13   6   1       10.59        7.60      3.24 o
 -12   6   1        3.03        8.95      4.86 o
 -11   6   1       46.71       51.69      3.42 o
 -10   6   1       90.54       86.29      7.98 o
  -9   6   1       13.18       22.80      3.41 o
  -8   6   1       14.25       13.69      3.81 o
  -7   6   1        0.00       -4.14      4.14 o
  -6   6   1      243.94      235.93     12.48 o
  -5   6   1        0.95        7.54      4.68 o
  -4   6   1        0.28        2.69      3.56 o
  -3   6   1      106.07      109.36      4.21 o
  -2   6   1      229.60      225.71      4.20 o
  -1   6   1      120.73      110.12      4.45 o
   0   6   1       28.30       22.18      4.17 o
   1   6   1      130.33      116.68      4.29 o
   2   6   1      427.85      422.35      7.50 o
   3   6   1       55.46       55.82      4.92 o
   4   6   1      161.95      164.12      8.63 o
   5   6   1      153.12      164.37     11.64 o
   6   6   1        8.20       22.53      6.72 o
   7   6   1        0.63        3.40      4.36 o
   8   6   1      126.06      120.94      4.91 o
   9   6   1        7.63        8.71     11.01 o
  10   6   1       15.76       22.04      9.64 o
  11   6   1       22.77       37.87      7.98 o
  12   6   1        3.11        3.13      3.93 o
  13   6   1        1.40        6.97     12.58 o
  14   6   1        5.13        7.14      4.58 o
  15   6   1        2.99        7.00      3.86 o
 -14   7   1        1.00       -0.09      3.29 o
 -13   7   1        0.49        4.75      5.18 o
 -12   7   1        7.70       10.83      7.26 o
 -11   7   1       19.36       21.47      5.27 o
 -10   7   1        2.37       14.14      7.63 o
  -9   7   1        1.87        9.92      3.84 o
  -8   7   1       11.90        8.37      6.03 o
  -7   7   1       28.63       21.22      3.78 o
  -6   7   1        0.08       -0.65      4.01 o
  -5   7   1        0.75        2.43      4.62 o
  -4   7   1        0.52       -0.27      4.75 o
  -3   7   1        3.38        4.67      4.38 o
  -2   7   1        1.53        2.27      4.16 o
  -1   7   1      159.36      146.86      5.15 o
   0   7   1      101.75       99.25      4.56 o
   1   7   1        5.15        7.54      4.06 o
   2   7   1        0.06        8.08      4.73 o
   3   7   1      113.14      110.10      6.46 o
   4   7   1       44.57       40.75      4.22 o
   5   7   1       82.87       82.48      4.77 o
   6   7   1        5.21        9.12      3.07 o
   7   7   1        7.92       19.89      7.81 o
   8   7   1       96.97       93.27      4.39 o
   9   7   1       75.99       73.60      4.36 o
  10   7   1        0.35        4.86      4.01 o
  11   7   1        8.30        8.75      6.02 o
  12   7   1       65.24       61.24      4.00 o
  13   7   1        8.03        9.66      4.06 o
  14   7   1       15.48       14.45      3.35 o
 -13   8   1        0.24        3.17      4.18 o
 -12   8   1        9.14       12.74      4.78 o
 -11   8   1        0.15        3.68      4.04 o
 -10   8   1       13.33       12.49      3.35 o
  -9   8   1        2.90       10.65      4.37 o
  -8   8   1        0.12       -3.82      3.82 o
  -7   8   1        1.60        6.60      3.85 o
  -6   8   1       30.84       23.73      3.79 o
  -5   8   1       24.84       23.90      3.68 o
  -4   8   1        5.50       12.52      3.56 o
  -3   8   1        8.83       19.69      4.23 o
  -2   8   1        0.00        5.12      4.29 o
  -1   8   1        9.17        6.17      4.46 o
   0   8   1       19.93       23.24      5.41 o
   1   8   1       19.01       24.40      4.13 o
   2   8   1        2.79        7.30      4.01 o
   3   8   1        9.02       15.99      6.42 o
   4   8   1       42.33       49.34      3.82 o
   5   8   1       11.56       16.01      3.75 o
   6   8   1       43.56       38.75      5.86 o
   7   8   1       18.60       25.05      7.82 o
   8   8   1       41.48       46.77      4.29 o
   9   8   1       18.34       23.36      4.47 o
  10   8   1       14.04       15.08      6.09 o
  11   8   1        5.96       14.55      4.09 o
  12   8   1        0.16        3.47      3.79 o
 -11   9   1       15.84        5.46      3.99 o
 -10   9   1        3.10        0.32      4.23 o
  -9   9   1        4.53        4.85      4.03 o
  -8   9   1       14.37        8.46      4.11 o
  -7   9   1        1.27        8.60      3.85 o
  -6   9   1       68.48       52.86      4.65 o
  -5   9   1       19.14       20.94      4.28 o
  -4   9   1        0.96        8.50      4.39 o
  -3   9   1        2.87        9.13      4.86 o
  -2   9   1       13.87       18.83      4.40 o
  -1   9   1        0.61        8.94      4.33 o
   0   9   1        0.01        8.36      4.94 o
   1   9   1        9.80        9.62     14.54 o
   2   9   1        4.62        7.69      4.91 o
   3   9   1        3.54        8.75      4.84 o
   4   9   1        4.88        4.20      4.24 o
   5   9   1        2.40       -1.94      4.23 o
   6   9   1        0.76        7.98      4.30 o
   7   9   1        0.31        3.45      7.19 o
   8   9   1        4.89       13.52      3.96 o
   9   9   1        0.96       -0.42      3.73 o
  10   9   1        0.03       -3.45      3.54 o
  -8  10   1        3.73        3.29      3.34 o
  -7  10   1       18.24       15.02      4.05 o
  -6  10   1        8.42        6.61      4.45 o
  -5  10   1        2.29        7.68      6.16 o
  -4  10   1        0.31       -1.26      5.14 o
  -3  10   1        2.54        9.58      5.11 o
  -2  10   1        6.56       11.49      4.88 o
  -1  10   1        1.37       -0.95      4.59 o
   0  10   1        2.96        7.89      4.78 o
   1  10   1       18.78       29.33      5.28 o
   2  10   1       62.51       67.53      9.01 o
   3  10   1        0.10        3.72      4.08 o
   4  10   1        0.70        7.40      3.96 o
   5  10   1        1.94        1.91      4.79 o
   6  10   1        2.66       -3.20      3.70 o
   7  10   1        2.20        4.18      4.18 o
  -2  11   1        1.57        3.88      5.46 o
  -1  11   1        2.05       -4.95      5.91 o
   0  11   1        3.57        2.30      5.88 o
   1  11   1       10.20        8.72      5.32 o
 -18   0   2        9.91       13.42      4.36 o
 -16   0   2      105.36       85.69      4.48 o
 -14   0   2      206.24      196.12      5.67 o
 -12   0   2     1913.28     1986.79    104.96 o
 -10   0   2      158.57      162.11      7.74 o
  -8   0   2     1856.71     2056.75    211.38 o
  -6   0   2     1355.70     1463.61    102.43 o
  -4   0   2      231.82      200.93     14.98 o
  -2   0   2      143.81       98.40     13.46 o
   0   0   2     6599.01     6763.67    218.61 o
   2   0   2    14727.03    15273.47     74.63 o
   4   0   2       86.31       65.03      9.67 o
   6   0   2     3402.28     4058.49     89.41 o
   8   0   2     3661.08     4366.59    165.39 o
  10   0   2        0.22       -2.66      4.62 o
  12   0   2        3.09       -1.09      7.21 o
  14   0   2       44.52       38.93      5.37 o
  16   0   2       11.22        6.19      5.10 o
  18   0   2        0.08        8.51      4.62 o
 -19   1   2        7.30       15.78      5.57 o
 -18   1   2        3.73        8.36      6.60 o
 -17   1   2        2.54        9.62      3.95 o
 -16   1   2        0.98        7.29      5.38 o
 -15   1   2       25.12       33.32      5.32 o
 -14   1   2      165.92      163.81      3.96 o
 -13   1   2       83.65       82.42     10.17 o
 -12   1   2       42.55       50.68      3.14 o
 -11   1   2      302.70      307.23     16.76 o
 -10   1   2      310.71      293.02     17.52 o
  -9   1   2       75.62       61.69      5.04 o
  -8   1   2       31.24       25.57      3.91 o
  -7   1   2       84.12      104.81      8.57 o
  -6   1   2      570.44      666.85     46.89 o
  -5   1   2      269.69      236.55     12.98 o
  -4   1   2     2327.45     2380.28    179.00 o
  -3   1   2      836.33      847.15     49.75 o
  -2   1   2     2995.15     2826.04     94.92 o
  -1   1   2       62.45       64.80      8.22 o
   0   1   2     2886.97     2845.54    143.49 o
   1   1   2     3715.79     3938.79    194.15 o
   2   1   2     2325.50     2364.29     56.39 o
   3   1   2      646.17      618.47      7.12 o
   4   1   2      790.65      843.55     22.18 o
   5   1   2      147.75      158.14      8.55 o
   6   1   2      591.98      726.64     21.29 o
   7   1   2       64.10       93.52      4.68 o
   8   1   2       42.97       47.77      3.89 o
   9   1   2      102.11      101.40      5.31 o
  10   1   2        0.22        4.70      4.51 o
  11   1   2      182.31      204.57      7.82 o
  12   1   2       94.95       77.97      6.07 o
  13   1   2      121.17      110.94      8.47 o
  14   1   2       31.70       36.91      5.21 o
  15   1   2        4.40        5.60      3.44 o
  16   1   2        1.42       -0.97      3.88 o
  17   1   2        6.22        9.68      9.22 o
  18   1   2        0.36        0.62      3.38 o
 -19   2   2        0.16       -5.41      5.41 o
 -18   2   2        0.04        7.36      5.82 o
 -17   2   2       10.95       14.97      3.19 o
 -16   2   2       17.46       27.28      4.44 o
 -15   2   2        0.00       -0.19      4.79 o
 -14   2   2        3.95       11.10      5.44 o
 -13   2   2      359.72      311.49     23.43 o
 -12   2   2       46.38       49.82      3.14 o
 -11   2   2       24.51       29.44      3.41 o
 -10   2   2        1.99       -0.36      6.34 o
  -9   2   2      612.40      667.54     34.98 o
  -8   2   2       43.52       53.63      3.75 o
  -7   2   2      697.40      729.00     60.69 o
  -6   2   2     1620.07     1584.10    107.37 o
  -5   2   2      254.18      222.50     14.04 o
  -4   2   2      313.15      274.18     17.01 o
  -3   2   2     1094.59     1114.25     40.13 o
  -1   2   2    19219.02    17205.25     79.14 o
   0   2   2     2843.41     2592.57     42.58 o
   1   2   2     1040.37     1117.35     46.01 o
   2   2   2     5586.89     5517.57    210.50 o
   3   2   2     1626.34     1642.21     29.17 o
   4   2   2      489.14      528.27      9.14 o
   5   2   2        3.24        4.92      4.22 o
   6   2   2      243.93      291.05      9.11 o
   7   2   2      804.67      933.21     32.32 o
   8   2   2      298.93      290.86      8.60 o
   9   2   2      134.33      118.26      6.38 o
  10   2   2       48.43       57.31      4.77 o
  11   2   2        3.78       -1.17      4.70 o
  12   2   2       26.73       35.83      5.25 o
  13   2   2      144.80      142.11     11.74 o
  14   2   2       22.16       22.53      6.22 o
  15   2   2        6.32       11.19      3.43 o
  16   2   2        1.80        3.02      3.03 o
  17   2   2       24.16       26.36      6.27 o
 -18   3   2        0.05       -2.61      5.81 o
 -17   3   2        6.32       11.78      3.34 o
 -16   3   2       13.34       20.93      5.25 o
 -15   3   2       13.08       15.59      7.34 o
 -14   3   2        5.22        5.12      2.72 o
 -13   3   2       13.11       14.38      3.72 o
 -12   3   2       63.31       71.12      3.49 o
 -11   3   2      110.44      101.92      4.38 o
 -10   3   2        7.34       13.28      4.01 o
  -9   3   2       15.54       20.59      3.16 o
  -8   3   2      265.37      251.55     16.47 o
  -7   3   2       81.69      102.26      7.72 o
  -6   3   2      144.17      127.32     10.06 o
  -5   3   2       20.02       25.66      4.45 o
  -4   3   2       16.18       29.23      4.28 o
  -3   3   2     1114.71     1093.62     32.85 o
  -2   3   2      849.49      812.38     17.92 o
  -1   3   2       65.13       57.09      4.75 o
   0   3   2       31.65       67.88      5.73 o
   1   3   2      221.30      195.08      6.66 o
   2   3   2        8.84        3.22      5.95 o
   3   3   2      408.13      467.37     19.90 o
   4   3   2       88.98       86.61      6.99 o
   5   3   2       93.96      102.58      5.82 o
   6   3   2       34.32       38.29      4.04 o
   7   3   2       65.14       85.28      6.87 o
   8   3   2       13.35        9.07      4.19 o
   9   3   2      611.38      593.18     48.02 o
  10   3   2      280.97      280.30     16.74 o
  11   3   2       21.03       26.48      3.44 o
  12   3   2       40.00       50.12      4.27 o
  13   3   2        0.00        1.82      3.77 o
  14   3   2       13.27       20.00      6.92 o
  15   3   2      112.11       94.91     15.37 o
  16   3   2       12.93       14.03      5.06 o
  17   3   2        7.49       19.74      4.90 o
 -18   4   2        1.39        4.99      6.02 o
 -17   4   2        7.93       14.90      6.74 o
 -16   4   2       34.95       26.68      3.91 o
 -15   4   2        2.38        5.73      4.22 o
 -14   4   2        2.05        1.19      4.55 o
 -13   4   2        5.07       13.30      3.29 o
 -12   4   2        1.70        4.40      4.43 o
 -11   4   2      138.79      153.11      7.57 o
 -10   4   2      453.32      463.42     18.22 o
  -9   4   2       47.70       55.60      3.48 o
  -8   4   2       11.82       17.87      4.98 o
  -7   4   2       25.48       33.50      4.62 o
  -6   4   2       16.41       12.80      3.89 o
  -5   4   2      229.43      254.50     11.32 o
  -4   4   2     5963.39     6070.72    265.83 o
  -3   4   2     1894.37     1812.75     63.21 o
  -2   4   2        3.52        1.80      3.45 o
  -1   4   2       36.81       29.39      3.92 o
   0   4   2       78.26       75.51      4.52 o
   1   4   2      229.17      207.29      5.19 o
   2   4   2      291.91      290.75      5.91 o
   3   4   2       37.75       42.41      5.02 o
   4   4   2     1107.91     1203.78     42.01 o
   5   4   2        0.00        2.41      3.68 o
   6   4   2      144.48      164.89      8.21 o
   7   4   2        3.53        4.23      3.86 o
   8   4   2      343.02      342.48     19.73 o
   9   4   2      462.80      452.91     30.81 o
  10   4   2      528.37      525.60     43.97 o
  11   4   2       32.90       40.91      4.53 o
  12   4   2        0.52       -4.22      4.22 o
  13   4   2        6.27        7.09      3.71 o
  14   4   2       14.02       27.26      3.93 o
  15   4   2       22.46       23.22      8.31 o
  16   4   2        0.02        1.99      6.33 o
  17   4   2        6.59       31.04     14.15 o
 -17   5   2        0.14        3.82      4.28 o
 -16   5   2       14.48       11.75      3.72 o
 -15   5   2       12.83       18.89      5.08 o
 -14   5   2        8.31        9.00      3.44 o
 -13   5   2        0.48        4.34      4.79 o
 -12   5   2       19.09       20.38      3.12 o
 -11   5   2       39.45       43.90      2.96 o
 -10   5   2        2.44       15.24      4.68 o
  -9   5   2      331.01      300.23     12.33 o
  -8   5   2       69.86       65.31      5.45 o
  -7   5   2       25.20       27.39      3.71 o
  -6   5   2      102.95       99.65      4.11 o
  -5   5   2       26.49       24.70      3.75 o
  -4   5   2       39.19       37.92      4.07 o
  -3   5   2       64.30       60.18      4.08 o
  -2   5   2       69.53       86.12      3.37 o
  -1   5   2        2.14        2.89      3.71 o
   0   5   2      231.54      222.27      5.20 o
   1   5   2      102.59      102.73      3.99 o
   2   5   2      616.09      643.95     12.30 o
   3   5   2      377.93      405.60     13.04 o
   4   5   2      148.98      130.80      4.26 o
   5   5   2        5.96        8.31      7.58 o
   6   5   2      387.42      378.80     14.58 o
   7   5   2        0.00        6.62      6.75 o
   8   5   2      123.95      132.62      8.61 o
   9   5   2      120.44      124.07      8.16 o
  10   5   2      124.68      135.64     10.56 o
  11   5   2      119.34      121.01     12.46 o
  12   5   2       16.77       29.63      6.92 o
  13   5   2        4.00       -0.13      4.00 o
  14   5   2       15.17       24.32      4.58 o
  15   5   2       50.29       51.20      4.71 o
  16   5   2       14.43        6.41      3.90 o
 -16   6   2        2.13        3.88      3.48 o
 -15   6   2       13.08       15.17      4.48 o
 -14   6   2        2.71        6.70      5.33 o
 -13   6   2        5.38       11.31      3.36 o
 -12   6   2        0.01        1.65      3.25 o
 -11   6   2        1.78        8.98      4.66 o
 -10   6   2        8.07       23.15      3.22 o
  -9   6   2       55.15       56.47      6.90 o
  -8   6   2       61.60       62.63      6.28 o
  -7   6   2        3.09        8.67      7.29 o
  -6   6   2      235.67      230.40     10.00 o
  -5   6   2        1.31        3.51      3.55 o
  -4   6   2       27.54       25.54      3.98 o
  -3   6   2       22.88       22.13      3.80 o
  -2   6   2       82.63       78.25      3.53 o
  -1   6   2       47.61       47.06      3.96 o
   0   6   2      218.31      234.74      4.62 o
   1   6   2        4.21        9.28      3.61 o
   2   6   2        7.81        7.55      4.05 o
   3   6   2       54.56       63.71      4.10 o
   4   6   2        5.81        3.51      3.63 o
   5   6   2       43.52       45.86      4.14 o
   6   6   2       18.66       17.84      5.06 o
   7   6   2       98.55      104.59      6.26 o
   8   6   2        9.96       17.45      3.78 o
   9   6   2      148.17      166.21     13.63 o
  10   6   2        2.47        4.45      4.16 o
  11   6   2        1.20       -3.08      4.51 o
  12   6   2       13.33       15.65      4.07 o
  13   6   2        8.28        5.36      4.95 o
  14   6   2        3.32        1.77      4.14 o
  15   6   2        9.42       16.16      3.98 o
 -15   7   2        0.00       17.18      6.63 o
 -14   7   2        3.10        1.99      6.81 o
 -13   7   2        0.68        3.35      4.56 o
 -12   7   2        0.62       -3.77      6.07 o
 -11   7   2       11.95       14.97      4.59 o
 -10   7   2        0.46       -0.75      3.71 o
  -9   7   2       75.35       70.47      3.88 o
  -8   7   2      254.08      220.17     14.17 o
  -7   7   2        1.12       -1.65      4.22 o
  -6   7   2        0.32        8.31      4.05 o
  -5   7   2       23.66       20.60      3.51 o
  -4   7   2        0.24        2.73      3.74 o
  -3   7   2        7.36       10.77      3.44 o
  -2   7   2       33.73       31.94      3.74 o
  -1   7   2        5.44        0.20      4.00 o
   0   7   2       12.45       10.98      4.20 o
   1   7   2        8.15       14.41      3.97 o
   2   7   2       65.56       59.51      4.15 o
   3   7   2        0.98        2.88      3.62 o
   4   7   2        6.56        2.38      5.52 o
   5   7   2        0.00        0.40      4.03 o
   6   7   2        0.36        5.10      3.69 o
   7   7   2        0.01       -3.30      4.08 o
   8   7   2        4.76        4.34      3.72 o
   9   7   2        2.43       11.84      3.70 o
  10   7   2       25.23       23.92      3.90 o
  11   7   2       15.39       26.87      7.04 o
  12   7   2       29.67       30.57      3.73 o
  13   7   2        7.94       29.59      4.63 o
 -13   8   2        1.68        2.14      3.53 o
 -12   8   2        0.14       11.15      5.97 o
 -11   8   2        2.56        1.01      4.03 o
 -10   8   2       14.33       15.22      5.15 o
  -9   8   2       19.06       11.20      3.28 o
  -8   8   2       11.41       15.62      3.49 o
  -7   8   2        2.14        2.73      3.68 o
  -6   8   2        7.82        9.79      4.16 o
  -5   8   2        0.51       -1.70      4.63 o
  -4   8   2        0.67        6.04      3.89 o
  -3   8   2        1.60        4.27      4.29 o
  -2   8   2        1.47        7.93      4.63 o
  -1   8   2        0.17        0.73      4.86 o
   0   8   2      270.19      269.50      5.21 o
   1   8   2       35.07       42.29      4.93 o
   2   8   2       25.51       36.17      3.79 o
   3   8   2        9.47       16.05      5.71 o
   4   8   2        8.84       27.93      6.82 o
   5   8   2       34.51       39.24      3.81 o
   6   8   2       16.75       16.23      3.67 o
   7   8   2        0.15       -1.41      4.96 o
   8   8   2        4.76       11.08      7.35 o
   9   8   2        1.44       10.25      4.28 o
  10   8   2        5.31       13.34      5.07 o
  11   8   2        1.21        3.59      9.18 o
  12   8   2        4.04        5.97      6.02 o
 -11   9   2        2.97        9.64      3.86 o
 -10   9   2       13.59       20.76      4.42 o
  -9   9   2        5.27        9.16      4.49 o
  -8   9   2        1.03       -3.44      3.44 o
  -7   9   2       27.58       29.19      4.45 o
  -6   9   2        8.18       13.40      3.86 o
  -5   9   2        2.61        4.32      4.49 o
  -4   9   2        4.08       11.26      4.39 o
  -3   9   2        7.83       10.26      4.23 o
  -2   9   2        9.17       15.39      4.56 o
  -1   9   2        5.94        8.20      3.91 o
   0   9   2        2.24        6.91      4.79 o
   1   9   2        0.04        4.89      5.85 o
   2   9   2        2.91       -4.37      8.04 o
   3   9   2        0.97        3.98      3.74 o
   4   9   2        5.31        7.73      4.19 o
   5   9   2       23.75       30.43      3.89 o
   6   9   2        0.58        4.28      3.91 o
   7   9   2        1.11        6.08      4.41 o
   8   9   2        0.04        5.50      3.36 o
   9   9   2        2.37        3.08      6.23 o
  10   9   2        6.88       15.99      4.14 o
  -8  10   2       18.57        9.25      4.46 o
  -7  10   2        1.56        7.14      3.84 o
  -6  10   2       25.20       24.96      8.29 o
  -5  10   2        1.63        8.06      5.54 o
  -4  10   2        2.44        0.52      5.13 o
  -3  10   2        7.00        2.43      5.49 o
  -2  10   2        8.75        7.47      4.81 o
  -1  10   2        0.80        3.71      4.37 o
   0  10   2        1.61       -5.44      5.44 o
   1  10   2        7.02       23.77     18.85 o
   2  10   2        0.01        1.73      3.92 o
   3  10   2        9.22       16.17      4.45 o
   4  10   2        0.09        3.90      3.82 o
   5  10   2        0.20        4.34      5.00 o
   6  10   2        2.82       -1.79      3.71 o
   7  10   2        1.78       15.80      7.41 o
  -1  11   2       10.83       14.35      5.58 o
   0  11   2       20.48       21.20      4.94 o
   1  11   2       35.07       41.42      9.82 o
 -19   0   3        4.03        2.88      5.34 o
 -17   0   3        1.10        2.22      5.32 o
 -15   0   3      383.74      349.51      7.01 o
 -13   0   3      905.64      825.73     56.83 o
 -11   0   3      528.25      489.31     75.73 o
  -9   0   3       24.91       20.82      7.99 o
  -7   0   3      252.37      265.29     29.58 o
  -5   0   3      390.69      336.00     34.22 o
  -3   0   3     4260.85     3016.77    294.23 o
  -1   0   3     6269.85     5073.63    225.30 o
   1   0   3     1698.93     1870.22     36.32 o
   3   0   3     5012.01     5685.33     74.09 o
   5   0   3     1788.57     2263.99     87.40 o
   7   0   3      824.54     1081.19     15.68 o
   9   0   3       75.23       68.10      5.96 o
  11   0   3     1060.37     1032.94    104.19 o
  13   0   3       23.90       24.94      4.21 o
  15   0   3        0.03       -6.09      6.23 o
  17   0   3       32.68       30.14      5.14 o
 -19   1   3        0.01        7.85      6.11 o
 -18   1   3        0.21        5.40      6.61 o
 -17   1   3        2.65        4.78      5.41 o
 -16   1   3        4.01       11.51      3.67 o
 -15   1   3       86.36       76.83      7.91 o
 -14   1   3      553.91      545.83     31.99 o
 -13   1   3        4.52       15.84      3.08 o
 -12   1   3       85.31       97.61      7.77 o
 -11   1   3        2.25        3.36      2.75 o
 -10   1   3       51.94       69.55      5.95 o
  -9   1   3        0.08        2.38      2.84 o
  -8   1   3      369.96      381.76     18.52 o
  -7   1   3      573.00      618.38     28.30 o
  -6   1   3      486.92      506.76     27.91 o
  -5   1   3     1533.87     1621.04     79.04 o
  -4   1   3     2588.36     2376.86    110.65 o
  -3   1   3     2185.04     1973.12     93.48 o
  -2   1   3     6600.05     5722.97    119.13 o
  -1   1   3     1753.02     1407.80     51.17 o
   0   1   3    11060.51    10594.53    450.69 o
   1   1   3      399.14      353.00     19.23 o
   2   1   3      359.33      369.80     16.12 o
   3   1   3        0.00       -2.10      5.33 o
   4   1   3     1245.49     1322.33     57.14 o
   5   1   3      382.43      518.38      5.62 o
   6   1   3     1426.17     1630.50     31.74 o
   7   1   3      481.88      494.32     16.03 o
   8   1   3        0.27        5.18      4.69 o
   9   1   3       63.79       61.67      5.67 o
  10   1   3       31.38       39.03      5.00 o
  11   1   3      131.00      140.20      6.90 o
  12   1   3       14.44       19.06      5.56 o
  13   1   3       19.12       28.48      4.62 o
  14   1   3        1.79        3.07      6.16 o
  15   1   3        7.41        2.89      5.61 o
  16   1   3        0.46        5.36      4.59 o
  17   1   3        0.10       -0.53      4.08 o
 -19   2   3        0.25        4.36      4.22 o
 -18   2   3        0.01       13.38      5.36 o
 -17   2   3        0.60        2.73      3.49 o
 -16   2   3        5.73       13.71      3.54 o
 -15   2   3       11.26        8.60      5.72 o
 -14   2   3       79.67       67.20      5.84 o
 -13   2   3      103.09       95.70      8.91 o
 -12   2   3      110.37      108.33      8.82 o
 -11   2   3       76.59       79.30      5.36 o
 -10   2   3        4.83        2.20      2.83 o
  -9   2   3       20.07       28.07      3.47 o
  -8   2   3        3.86        3.11      3.56 o
  -7   2   3      100.41       94.12      4.52 o
  -6   2   3      727.32      764.26     63.81 o
  -5   2   3     2676.79     2723.35    116.34 o
  -4   2   3      124.46      107.82      5.43 o
  -3   2   3     4907.69     4542.11    153.13 o
  -2   2   3     9758.37     8948.34    156.03 o
  -1   2   3     2262.09     2098.39     58.48 o
   0   2   3     7180.38     6478.57    271.51 o
   1   2   3      694.25      706.88     28.31 o
   2   2   3      404.23      480.26     19.61 o
   3   2   3       46.75       48.34      6.24 o
   4   2   3       50.87       68.67      4.60 o
   5   2   3      114.57       97.93      4.00 o
   6   2   3      193.33      209.81      4.29 o
   7   2   3       40.53       37.07      3.88 o
   8   2   3      178.46      168.78      5.72 o
   9   2   3      462.36      456.64     14.60 o
  10   2   3        0.00       11.81      5.25 o
  11   2   3        7.58        0.79      3.83 o
  12   2   3        0.23        9.40      3.03 o
  13   2   3       37.24       41.44      5.55 o
  14   2   3        4.78        8.82      3.66 o
  15   2   3       11.84        9.74      5.66 o
  16   2   3       73.50       60.61      6.28 o
  17   2   3        6.40        3.94      3.77 o
 -18   3   3        8.97        4.34      3.48 o
 -17   3   3       34.94       31.33      3.52 o
 -16   3   3       52.10       59.01      4.04 o
 -15   3   3       16.12       17.17      3.32 o
 -14   3   3        1.25        4.94      3.35 o
 -13   3   3       18.44       11.44      3.12 o
 -12   3   3      179.41      182.61      3.71 o
 -11   3   3      181.55      170.30      8.48 o
 -10   3   3        2.25        2.17      3.96 o
  -9   3   3       10.94       17.26      3.70 o
  -8   3   3        0.05        4.73      3.12 o
  -7   3   3       13.19       36.64      4.23 o
  -6   3   3        7.35        9.57      3.45 o
  -5   3   3     1318.47     1487.94     59.86 o
  -4   3   3      546.59      519.52     23.01 o
  -3   3   3      256.63      224.03      9.98 o
  -2   3   3      540.14      446.74      6.99 o
  -1   3   3     1714.09     1703.06     15.75 o
   0   3   3      125.73      131.90      4.50 o
   1   3   3        4.46        6.42      5.83 o
   2   3   3      139.07      147.86      5.92 o
   3   3   3      146.35      164.88     11.49 o
   4   3   3      803.33      875.40     38.31 o
   5   3   3        0.02        2.41      6.71 o
   6   3   3       31.62       40.09      4.87 o
   7   3   3       11.63       14.78      3.36 o
   8   3   3      961.49      929.31     49.78 o
   9   3   3      363.03      378.46     21.86 o
  10   3   3       54.93       55.23      6.06 o
  11   3   3       17.01       10.43      3.07 o
  12   3   3        2.63       -0.55      4.01 o
  13   3   3       10.15        5.06      5.27 o
  14   3   3        0.30        6.81      3.98 o
  15   3   3        0.01        7.81      3.54 o
  16   3   3        2.10       -0.77      5.48 o
  17   3   3        2.95       -1.40      3.86 o
 -18   4   3        2.04        8.80      4.90 o
 -17   4   3        0.77       -3.66      3.66 o
 -16   4   3        0.84        6.10      3.19 o
 -15   4   3        1.64        4.44      5.94 o
 -14   4   3       20.65       33.81      3.73 o
 -13   4   3        6.22        8.90      3.32 o
 -12   4   3      210.87      199.23     10.88 o
 -11   4   3        2.33       11.76      3.65 o
 -10   4   3      156.55      171.07     10.39 o
  -9   4   3       49.72       47.25      3.46 o
  -8   4   3        0.12        3.08      2.89 o
  -7   4   3      138.05      133.70      6.49 o
  -6   4   3        6.23        5.77      3.29 o
  -5   4   3        1.98        7.85      4.00 o
  -4   4   3      625.89      569.10     16.02 o
  -3   4   3     1045.96     1047.98     29.00 o
  -2   4   3       45.95       41.72      3.86 o
  -1   4   3      109.65       84.33      4.82 o
   0   4   3        0.17        2.02      4.02 o
   1   4   3        9.51       12.45      4.41 o
   2   4   3        2.38        4.38      4.19 o
   3   4   3      701.02      743.22     31.55 o
   4   4   3        2.45        9.97      5.71 o
   5   4   3      214.72      233.53     14.77 o
   6   4   3      267.89      258.24     19.04 o
   7   4   3       67.20       66.87      4.48 o
   8   4   3      319.51      320.17     15.43 o
   9   4   3       22.47       23.52      3.51 o
  10   4   3        9.30       17.89      5.38 o
  11   4   3        8.94        5.34      5.21 o
  12   4   3        0.01       -0.29      6.49 o
  13   4   3       19.43       20.14      3.47 o
  14   4   3       12.53       17.50      4.46 o
  15   4   3       49.22       33.03      7.48 o
  16   4   3        0.00        3.16      8.62 o
 -17   5   3        1.83        3.26      4.91 o
 -16   5   3        0.82        9.21      2.98 o
 -15   5   3        6.57        4.22      3.06 o
 -14   5   3        2.21        4.88      3.13 o
 -13   5   3        0.61       12.34      2.96 o
 -12   5   3        0.02       14.09      6.28 o
 -11   5   3      152.63      137.27      5.39 o
 -10   5   3        0.37        0.42      3.36 o
  -9   5   3       24.91       24.28      3.18 o
  -8   5   3       71.78       86.97      5.54 o
  -7   5   3      133.92      145.13      6.02 o
  -6   5   3      181.03      169.45      5.94 o
  -5   5   3        1.91        1.35      3.46 o
  -4   5   3      101.38      104.17      3.57 o
  -3   5   3      968.56      952.68     18.06 o
  -2   5   3      107.05      103.38      4.19 o
  -1   5   3       70.88       67.98      4.12 o
   0   5   3        0.05        0.18      4.37 o
   1   5   3       75.36       78.85      4.31 o
   2   5   3      136.60      147.91      4.54 o
   3   5   3      298.47      302.45     13.06 o
   4   5   3        0.02        6.95      4.21 o
   5   5   3      105.05      121.27      5.13 o
   6   5   3        4.43        3.50      4.23 o
   7   5   3       78.99       88.76     12.14 o
   8   5   3        0.26        3.00      3.56 o
   9   5   3      231.97      236.81     20.66 o
  10   5   3      173.65      172.63     10.52 o
  11   5   3       65.43       66.55      3.44 o
  12   5   3       26.45       22.88      4.51 o
  13   5   3       31.42       36.19      5.24 o
  14   5   3        8.84       21.58      5.32 o
  15   5   3        6.37       16.60      3.80 o
 -16   6   3       15.02        8.85      6.56 o
 -15   6   3        0.20        0.49      3.82 o
 -14   6   3        3.63        9.18      5.48 o
 -13   6   3        3.83        4.32      3.38 o
 -12   6   3       15.60       10.18      3.09 o
 -11   6   3       71.69       75.90      4.04 o
 -10   6   3       17.00       17.65      3.71 o
  -9   6   3      179.50      160.90      8.89 o
  -8   6   3       13.48       14.25      3.67 o
  -7   6   3       63.96       58.09      3.53 o
  -6   6   3      214.47      198.13      9.14 o
  -5   6   3        0.11       -2.50      4.39 o
  -4   6   3       16.20       18.26      3.92 o
  -3   6   3        0.12        4.66      3.58 o
  -2   6   3        1.80        6.24      3.36 o
  -1   6   3       78.84       83.94      3.61 o
   0   6   3        0.06        9.65      7.00 o
   1   6   3       83.13       79.04      5.01 o
   2   6   3      188.75      185.65      4.55 o
   3   6   3      199.79      210.01      5.36 o
   4   6   3      303.15      323.79     13.49 o
   5   6   3      189.48      178.81      6.47 o
   6   6   3       20.13       35.89      5.19 o
   7   6   3       51.58       62.78      4.86 o
   8   6   3      205.75      195.81     18.28 o
   9   6   3       50.26       42.72      5.28 o
  10   6   3        7.21        8.24      6.75 o
  11   6   3        3.03        8.58      6.64 o
  12   6   3       12.80       14.87      4.05 o
  13   6   3        9.72       13.19      4.34 o
  14   6   3        3.22        6.24      4.30 o
 -15   7   3        5.50        5.60      4.30 o
 -14   7   3        3.72        7.24      3.20 o
 -13   7   3       10.09       12.89      3.31 o
 -12   7   3       12.84       18.20      3.94 o
 -11   7   3        0.04        7.93      3.94 o
 -10   7   3        8.41       11.06      3.17 o
  -9   7   3        9.33       15.04      4.60 o
  -8   7   3        3.00        9.82      4.40 o
  -7   7   3        9.48       11.47      3.49 o
  -6   7   3       13.53       16.90      3.93 o
  -5   7   3        6.71        7.36      3.43 o
  -4   7   3        0.00        5.33      3.30 o
  -3   7   3        5.11        8.76      5.23 o
  -2   7   3        0.31        1.82      3.52 o
  -1   7   3        0.46        2.41      3.30 o
   0   7   3      268.49      260.59      5.98 o
   1   7   3        1.85        7.22      3.90 o
   2   7   3       29.25       29.47      4.01 o
   3   7   3      118.23      115.94      4.26 o
   4   7   3        0.48        4.82      3.57 o
   5   7   3       35.95       42.63      3.71 o
   6   7   3       25.69       34.61      5.61 o
   7   7   3       54.26       51.64      7.10 o
   8   7   3        7.58        0.81      4.40 o
   9   7   3       29.15       40.54      5.11 o
  10   7   3        9.69       14.35      5.24 o
  11   7   3      107.75       85.56      6.53 o
  12   7   3       42.26       31.45      7.10 o
  13   7   3       12.71       11.84      3.90 o
 -13   8   3       10.65       -0.68      3.33 o
 -12   8   3        5.74        2.60      5.51 o
 -11   8   3        7.64        5.95      4.25 o
 -10   8   3        7.89        6.35      3.86 o
  -9   8   3        3.92        5.01      4.74 o
  -8   8   3      248.66      196.65      4.91 o
  -7   8   3        0.71       10.01      5.11 o
  -6   8   3        4.09       10.80      4.66 o
  -5   8   3       24.23       19.46      4.02 o
  -4   8   3        4.58        9.52      4.28 o
  -3   8   3        0.98        6.26      4.62 o
  -2   8   3       19.66       29.39      5.73 o
  -1   8   3      178.50      169.55      7.28 o
   0   8   3        2.71       -0.82      7.86 o
   1   8   3       98.13      114.37      5.05 o
   2   8   3       47.01       48.43      4.06 o
   3   8   3       19.60       24.22      3.81 o
   4   8   3       14.51        9.04      5.52 o
   5   8   3       28.15       33.68      3.66 o
   6   8   3       16.56       24.90      5.85 o
   7   8   3       11.32       11.49      7.53 o
   8   8   3        0.93        6.51      3.91 o
   9   8   3        9.25       14.68      3.31 o
  10   8   3        3.07        4.15      4.03 o
  11   8   3       77.69       68.48      8.10 o
  12   8   3       14.34       24.64      5.30 o
 -11   9   3        6.35        4.11      6.31 o
 -10   9   3        4.13        3.12      3.79 o
  -9   9   3        0.73       12.56      6.23 o
  -8   9   3        8.11       16.52      4.25 o
  -7   9   3        0.10        6.04      4.40 o
  -6   9   3        0.53        9.61      4.37 o
  -5   9   3       14.21       10.16      5.58 o
  -4   9   3        0.14        2.21      3.95 o
  -3   9   3        8.62        9.04      4.01 o
  -2   9   3        4.01        2.31      4.08 o
  -1   9   3        9.55       10.80      4.62 o
   0   9   3        3.49       -3.64      4.26 o
   1   9   3        5.43        7.71      4.23 o
   2   9   3        0.02       -1.54      4.43 o
   3   9   3       18.23       20.15      3.97 o
   4   9   3        3.31       15.43      5.86 o
   5   9   3        0.73        4.57      3.45 o
   6   9   3       17.61       23.30      3.63 o
   7   9   3        1.74       -1.47      3.93 o
   8   9   3        2.46        8.65      4.09 o
   9   9   3        0.84        8.69      4.57 o
  -8  10   3        4.16        9.89      3.99 o
  -7  10   3        1.46        3.72      5.86 o
  -6  10   3        0.72        7.95      4.76 o
  -5  10   3        4.07        7.93      4.53 o
  -4  10   3        4.05        4.67      8.03 o
  -3  10   3        0.61        8.50      4.46 o
  -2  10   3        0.60        3.80      4.54 o
  -1  10   3        0.06       -0.62      5.73 o
   0  10   3       30.80       32.23      4.54 o
   1  10   3       61.12       74.12      4.99 o
   2  10   3       40.09       37.01      4.17 o
   3  10   3        1.22       -4.89      5.71 o
   4  10   3        3.95       10.88      4.46 o
   5  10   3        0.07        4.31      4.48 o
   6  10   3        0.28       12.28      6.68 o
 -18   0   4        0.00       -8.67     16.38 o
 -16   0   4       11.99       20.31      4.84 o
 -14   0   4      395.89      405.33     37.78 o
 -12   0   4        9.90        3.69      5.84 o
 -10   0   4        7.77        0.23     10.03 o
  -8   0   4       34.36       41.14      7.30 o
  -6   0   4      163.18      154.57      8.24 o
  -4   0   4      221.01      173.80      6.42 o
  -2   0   4       20.24        5.02      6.15 o
   0   0   4     2984.04     2977.10     48.03 o
   2   0   4      185.41      182.67      9.62 o
   4   0   4     2866.29     3422.22    297.19 o
   6   0   4      958.29     1031.81     30.13 o
   8   0   4        0.23       -5.28      5.28 o
  10   0   4       46.88       64.85     13.71 o
  12   0   4       80.31       87.00     16.13 o
  14   0   4       65.09       60.43      6.02 o
  16   0   4        3.49       16.84      7.14 o
 -19   1   4        1.38        0.92      4.15 o
 -18   1   4       15.98       13.17      5.29 o
 -17   1   4        2.86        9.46      3.77 o
 -16   1   4       32.42       34.93      3.69 o
 -15   1   4       94.30       83.73      3.95 o
 -14   1   4        7.57       13.38      7.69 o
 -13   1   4       68.68       56.78      3.79 o
 -12   1   4        3.01        6.66      3.34 o
 -11   1   4       31.14       37.60      4.14 o
 -10   1   4       67.10       83.20      4.30 o
  -9   1   4       62.39       38.86      4.32 o
  -8   1   4        1.42        5.56      4.36 o
  -7   1   4      232.40      253.08     18.58 o
  -6   1   4     2095.44     2104.01     98.46 o
  -5   1   4       44.59       38.51      3.55 o
  -4   1   4      198.11      215.89      7.12 o
  -3   1   4      834.06      660.96     25.34 o
  -2   1   4     1845.84     1753.81     52.72 o
  -1   1   4      261.27      303.55      6.81 o
   0   1   4     2560.79     2331.14    103.35 o
   1   1   4       51.33       65.93      7.11 o
   2   1   4      224.30      250.52     16.62 o
   3   1   4       81.32       81.34      6.36 o
   4   1   4      395.84      513.73      6.07 o
   5   1   4     1303.88     1534.67     11.17 o
   6   1   4      285.61      284.25      7.06 o
   7   1   4       35.65       41.15      4.74 o
   8   1   4      138.09      139.68      3.78 o
   9   1   4      124.51      141.18      9.57 o
  10   1   4        1.49        5.23      5.69 o
  11   1   4      126.53      126.01      6.21 o
  12   1   4       12.25       11.45      3.33 o
  13   1   4      274.23      256.81     21.24 o
  14   1   4       14.08       11.61      3.62 o
  15   1   4        5.50       16.99      3.47 o
  16   1   4        0.31        4.17      3.89 o
  17   1   4        1.27        7.34      4.71 o
 -19   2   4       16.04       16.92      4.24 o
 -18   2   4       51.06       42.27      5.33 o
 -17   2   4        0.12       -6.54      8.53 o
 -16   2   4       15.46       16.51      3.41 o
 -15   2   4       57.43       54.40      3.39 o
 -14   2   4       17.10       24.44      3.86 o
 -13   2   4      198.73      198.39     12.27 o
 -12   2   4        2.47        3.24      4.18 o
 -11   2   4      283.15      258.66      6.24 o
 -10   2   4      168.92      179.13      8.82 o
  -9   2   4       40.80       47.43      3.65 o
  -8   2   4      258.41      250.22     17.42 o
  -7   2   4      896.59      997.90     56.92 o
  -6   2   4     2345.35     2431.18    135.30 o
  -5   2   4      606.41      609.74     26.43 o
  -4   2   4     1058.70      958.61     40.76 o
  -3   2   4      597.45      502.83     16.64 o
  -2   2   4       86.99       70.73      4.63 o
  -1   2   4      212.89      182.01      7.29 o
   0   2   4     4101.29     3868.86    188.50 o
   1   2   4       37.15       28.93      4.59 o
   2   2   4      407.94      401.18     10.64 o
   3   2   4      129.16      148.98      4.87 o
   4   2   4     1469.08     1625.43     41.43 o
   5   2   4     2077.48     2317.77     49.69 o
   6   2   4      690.16      885.48     22.39 o
   7   2   4       11.23       12.78      4.33 o
   8   2   4      199.57      194.99     10.53 o
   9   2   4      956.11      931.87     52.32 o
  10   2   4       94.78       99.25      5.92 o
  11   2   4       22.30       25.79      6.01 o
  12   2   4      105.88       84.75      8.46 o
  13   2   4      151.41      141.50     17.22 o
  14   2   4       18.42       21.62      4.28 o
  15   2   4        3.56       16.94      4.78 o
  16   2   4        0.04        5.06      8.50 o
  17   2   4        0.09        7.67      5.28 o
 -18   3   4        6.13        8.55      3.65 o
 -17   3   4        6.39       23.42     10.27 o
 -16   3   4      158.67      152.99      9.96 o
 -15   3   4        7.11       -3.43      3.81 o
 -14   3   4       95.62       97.77      5.05 o
 -13   3   4       75.38       72.50      3.29 o
 -12   3   4       41.40       40.46      7.99 o
 -11   3   4      310.62      276.54     13.11 o
 -10   3   4      519.80      473.51     21.81 o
  -9   3   4        0.17        5.68      3.11 o
  -8   3   4       92.09       93.86      4.38 o
  -7   3   4       38.97       44.52      3.58 o
  -6   3   4       10.17        7.50      3.45 o
  -5   3   4       22.58       26.49      3.43 o
  -4   3   4        1.21        5.43      4.54 o
  -3   3   4       90.80       67.21      5.52 o
  -2   3   4      375.56      374.89      9.63 o
  -1   3   4      552.30      521.54     17.72 o
   0   3   4      845.82      886.12     31.66 o
   1   3   4      644.56      614.79     25.71 o
   2   3   4        1.28        2.53      4.08 o
   3   3   4        9.53       10.31      4.52 o
   4   3   4      901.78      946.33     26.60 o
   5   3   4      354.63      393.90     19.66 o
   6   3   4       65.22       75.83      6.19 o
   7   3   4      356.19      336.91     12.14 o
   8   3   4      229.81      222.95     13.69 o
   9   3   4      866.28      907.17     27.16 o
  10   3   4      278.86      252.33     13.04 o
  11   3   4       18.81       26.18      3.39 o
  12   3   4        2.87        0.86      5.23 o
  13   3   4       32.38       33.13      3.66 o
  14   3   4       43.39       48.14      6.38 o
  15   3   4        7.84       12.49      8.04 o
  16   3   4       10.10        7.95      5.62 o
 -18   4   4       23.79       22.80      4.69 o
 -17   4   4        1.17        2.52      6.09 o
 -16   4   4        0.21        7.58      5.20 o
 -15   4   4        8.49       21.95      3.71 o
 -14   4   4       23.00       22.24      3.79 o
 -13   4   4       18.95       19.81      3.44 o
 -12   4   4       14.77       12.35      3.34 o
 -11   4   4       54.49       47.17      2.96 o
 -10   4   4      134.24      138.47      5.83 o
  -9   4   4      208.66      219.59      5.67 o
  -8   4   4       75.24       68.88      4.86 o
  -7   4   4        1.50        0.20      3.34 o
  -6   4   4      104.29      116.77      6.74 o
  -5   4   4     1116.08     1093.46     53.32 o
  -4   4   4     4822.36     4597.83    211.88 o
  -3   4   4     3494.65     3270.13     90.77 o
  -2   4   4     3002.62     2836.81     37.69 o
  -1   4   4      498.31      522.24     11.96 o
   0   4   4       28.24       29.42      3.61 o
   1   4   4      457.48      483.23     16.55 o
   2   4   4       12.46        7.34      4.46 o
   3   4   4      184.29      229.19     13.58 o
   4   4   4      131.59      153.56      8.97 o
   5   4   4        0.64       -1.03      3.48 o
   6   4   4      122.80      115.19      7.98 o
   7   4   4       40.43       52.70      9.32 o
   8   4   4       31.27       35.81      6.93 o
   9   4   4       11.48       17.58      3.74 o
  10   4   4       21.51       11.92      3.38 o
  11   4   4       30.81       38.54      6.46 o
  12   4   4       18.11       20.72     14.96 o
  13   4   4        0.98        1.87      5.47 o
  14   4   4        0.00       14.85      3.68 o
  15   4   4       34.83       31.99      4.56 o
  16   4   4       46.36       26.36      3.68 o
 -17   5   4        4.97       -0.06      3.55 o
 -16   5   4        0.50        6.30      3.37 o
 -15   5   4        6.13        7.94      3.55 o
 -14   5   4        9.33        1.30      4.27 o
 -13   5   4        7.72       13.14      3.20 o
 -12   5   4        1.34        2.30      5.25 o
 -11   5   4        4.43        7.02      2.90 o
 -10   5   4      269.32      245.26     11.28 o
  -9   5   4        0.14       -2.23      4.39 o
  -8   5   4        1.10        3.76      3.11 o
  -7   5   4       46.63       42.97      3.53 o
  -6   5   4        8.67        7.05      3.93 o
  -5   5   4      208.79      224.71      6.27 o
  -4   5   4       13.10       11.36      4.14 o
  -3   5   4       16.06       27.20      7.00 o
  -2   5   4       74.31       80.34      4.31 o
  -1   5   4       43.93       39.89      3.99 o
   0   5   4       73.66       78.29      4.20 o
   1   5   4       28.55       29.25      4.17 o
   2   5   4      129.07      120.51      4.50 o
   3   5   4        5.57        2.22      4.11 o
   4   5   4        4.18        6.13      4.75 o
   5   5   4      212.81      212.32     10.06 o
   6   5   4       38.60       52.16      5.33 o
   7   5   4      568.98      594.80     48.95 o
   8   5   4      104.36      106.08     10.41 o
   9   5   4        8.72       13.65      3.47 o
  10   5   4       64.62       64.60      4.43 o
  11   5   4        0.65        3.76      4.72 o
  12   5   4        3.47        0.76      3.21 o
  13   5   4        1.91        1.74      4.86 o
  14   5   4       23.19       17.48      3.52 o
  15   5   4        3.80       19.18      7.39 o
 -16   6   4        1.60       11.42      3.61 o
 -15   6   4        4.06        7.30      2.98 o
 -14   6   4       13.20       11.76      3.16 o
 -13   6   4        3.10        6.03      3.19 o
 -12   6   4       52.11       51.56      5.71 o
 -11   6   4        0.05       -1.54      2.91 o
 -10   6   4        4.60        7.58      4.02 o
  -9   6   4       18.01       26.92      3.97 o
  -8   6   4       16.79       23.55      3.50 o
  -7   6   4       28.30       23.05      4.06 o
  -6   6   4       43.12       47.54      5.97 o
  -5   6   4       24.46       27.36      4.03 o
  -4   6   4        0.00        4.78      3.47 o
  -3   6   4      100.21       98.03      6.63 o
  -2   6   4       28.41       34.55      3.71 o
  -1   6   4       16.52       16.31      3.44 o
   0   6   4      101.64       99.88      3.85 o
   1   6   4        0.21        5.59      3.63 o
   2   6   4       72.18       77.42      8.17 o
   3   6   4       49.40       56.36      3.75 o
   4   6   4      130.78      138.70      8.92 o
   5   6   4       51.24       53.87     15.37 o
   6   6   4      141.52      147.51      7.62 o
   7   6   4      323.92      319.76     14.78 o
   8   6   4      200.66      190.62     15.60 o
   9   6   4        2.13       -2.86      4.23 o
  10   6   4        4.44       -2.00      6.21 o
  11   6   4        0.56        1.60      5.21 o
  12   6   4       17.11       12.45      3.47 o
  13   6   4        0.04        3.16      4.78 o
  14   6   4        0.00        2.01      6.02 o
 -15   7   4        5.65        6.01      3.86 o
 -14   7   4       10.07       13.30      6.41 o
 -13   7   4        1.01       10.41      5.08 o
 -12   7   4        2.22       10.98      3.67 o
 -11   7   4        8.57       11.62      3.80 o
 -10   7   4       26.23       30.25      3.59 o
  -9   7   4       21.08       16.72      3.91 o
  -8   7   4       23.48       15.35      4.63 o
  -7   7   4        1.72       -1.34      3.21 o
  -6   7   4        8.69       11.12      3.45 o
  -5   7   4        6.59        3.62      3.52 o
  -4   7   4        6.20        8.75      3.91 o
  -3   7   4       44.85       45.53      6.08 o
  -2   7   4        9.86        9.00      3.36 o
  -1   7   4       98.48      103.08      4.38 o
   0   7   4       74.89       75.03      4.13 o
   1   7   4       12.27       14.40      3.57 o
   2   7   4        0.00        8.09      4.37 o
   3   7   4        1.29        0.47      3.60 o
   4   7   4        3.92        4.45      3.92 o
   5   7   4        2.46        7.15      5.08 o
   6   7   4       75.99       79.97      5.95 o
   7   7   4       69.82       75.53      9.66 o
   8   7   4        1.79        0.19      7.24 o
   9   7   4       47.06       40.29      4.03 o
  10   7   4       82.89       70.60      6.24 o
  11   7   4       66.38       60.03      6.29 o
  12   7   4        4.18        7.21      6.90 o
  13   7   4        7.65       11.28      6.97 o
 -13   8   4        2.36        6.74      3.70 o
 -12   8   4       14.99       19.11      3.95 o
 -11   8   4       15.56        8.69      5.20 o
 -10   8   4        7.07        8.00      4.33 o
  -9   8   4        8.08        7.57      4.92 o
  -8   8   4        6.20        7.30      3.92 o
  -7   8   4        2.73       -1.03      6.02 o
  -6   8   4        0.72        4.16      4.02 o
  -5   8   4        0.55        6.69      3.96 o
  -4   8   4        0.34        4.28      3.70 o
  -3   8   4        2.90        7.21      4.08 o
  -2   8   4       56.20       58.65      4.65 o
  -1   8   4        0.98        9.17      3.64 o
   0   8   4        7.49        6.36      3.36 o
   1   8   4        4.98        2.99      6.65 o
   2   8   4       50.82       68.09      4.22 o
   3   8   4       39.24       40.43      3.75 o
   4   8   4        0.65       -0.09      3.66 o
   5   8   4       42.05       47.61      3.89 o
   6   8   4       25.89       37.47      4.25 o
   7   8   4       10.94       13.04      5.00 o
   8   8   4        8.97       12.81      3.87 o
   9   8   4       17.11       22.41      6.61 o
  10   8   4       65.51       58.81     10.04 o
  11   8   4        9.75       10.63      4.26 o
 -11   9   4        0.54        2.04      4.07 o
 -10   9   4        4.96        5.70      4.52 o
  -9   9   4        0.36        5.76      4.17 o
  -8   9   4        0.24        3.36      4.62 o
  -7   9   4        0.10        6.98      6.02 o
  -6   9   4        9.98       19.17      4.97 o
  -5   9   4        5.12       11.35      4.79 o
  -4   9   4        0.63        4.15      4.11 o
  -3   9   4        7.28       13.67      4.77 o
  -2   9   4       96.83       97.84      8.45 o
  -1   9   4      210.71      226.54      6.54 o
   0   9   4      184.09      180.58      4.82 o
   1   9   4        1.19        0.32      4.84 o
   2   9   4       11.05        8.33      3.79 o
   3   9   4       13.29       20.37      5.64 o
   4   9   4        2.75        3.63      4.22 o
   5   9   4        0.86        1.64      4.33 o
   6   9   4        2.66        3.31      3.90 o
   7   9   4       17.31       14.41      4.51 o
   8   9   4        2.15        1.29      4.47 o
   9   9   4        5.90       11.72      6.15 o
  -8  10   4        0.24        1.20      4.93 o
  -7  10   4        7.14        8.84      4.90 o
  -6  10   4        1.40        1.87      5.66 o
  -5  10   4        0.95       10.46      5.55 o
  -4  10   4        0.94        0.85      4.37 o
  -3  10   4        9.59        9.94      5.37 o
  -2  10   4        0.10        7.09      4.89 o
  -1  10   4       72.93       72.25      4.95 o
   0  10   4        0.00        4.12      4.59 o
   1  10   4        6.10       10.63      4.08 o
   2  10   4       20.15       23.62      4.55 o
   3  10   4       36.72       28.42      4.63 o
   4  10   4        0.05       -3.82      4.95 o
   5  10   4        0.31       -1.66      5.93 o
   6  10   4        1.21        6.24      4.14 o
 -19   0   5        1.29       14.94      8.15 o
 -17   0   5       21.20       20.71      7.97 o
 -15   0   5       28.86       24.83      8.15 o
 -13   0   5      384.62      375.71     10.54 o
 -11   0   5      133.82      122.32      8.33 o
  -9   0   5      171.20      151.22     19.07 o
  -7   0   5     3184.58     3174.95    250.72 o
  -5   0   5     2558.90     2407.41     66.56 o
  -3   0   5      130.76      112.96      5.92 o
  -1   0   5      750.24      607.47     10.99 o
   1   0   5     1036.81     1073.04     40.19 o
   3   0   5     2464.47     2633.56     98.30 o
   5   0   5        4.46        0.49     13.39 o
   7   0   5       12.14       13.46      6.19 o
   9   0   5       21.42       16.65      7.80 o
  11   0   5      531.55      512.23     19.33 o
  13   0   5        1.85       -1.21     11.94 o
  15   0   5        5.81        9.30      5.96 o
  17   0   5        0.26       17.74      5.38 o
 -19   1   5       15.48       21.06      8.18 o
 -18   1   5        9.73       15.01      4.35 o
 -17   1   5        1.17       -2.30      3.52 o
 -16   1   5       90.48       94.86     10.84 o
 -15   1   5       70.27       67.08      3.52 o
 -14   1   5       80.98       82.30      8.10 o
 -13   1   5       88.04       81.73      5.14 o
 -12   1   5       66.56       70.88      3.80 o
 -11   1   5       19.03       25.13      5.68 o
 -10   1   5       18.55       23.59      4.22 o
  -9   1   5      272.10      306.18     17.90 o
  -8   1   5      468.24      429.12     31.16 o
  -7   1   5      526.44      547.93     28.68 o
  -6   1   5      367.65      334.93     17.63 o
  -5   1   5        1.82        0.62      3.66 o
  -4   1   5        3.50        2.82      3.67 o
  -3   1   5      206.63      142.26      4.85 o
  -2   1   5      285.52      261.12      8.00 o
  -1   1   5     1508.30     1397.84     33.73 o
   0   1   5     2569.34     2449.30     95.40 o
   1   1   5     3515.65     3929.10    100.32 o
   2   1   5       39.32       49.85      4.88 o
   3   1   5       24.63        9.05      4.06 o
   4   1   5       43.75       54.14      6.29 o
   5   1   5      922.02     1037.18     27.62 o
   6   1   5      762.36      791.48     36.27 o
   7   1   5      151.22      172.62      7.99 o
   8   1   5        3.31       11.78      5.56 o
   9   1   5       54.98       61.02      3.38 o
  10   1   5       83.31       85.00     12.76 o
  11   1   5      103.12      103.42      9.73 o
  12   1   5       26.31       29.85      3.37 o
  13   1   5       35.49       38.19      7.53 o
  14   1   5        2.15        6.86      4.22 o
  15   1   5        0.85       11.88      5.21 o
  16   1   5        0.03       12.50      5.08 o
  17   1   5        0.06       14.18      6.87 o
 -19   2   5        1.65       -2.82      4.92 o
 -18   2   5        1.55        5.42      3.39 o
 -17   2   5       31.99       35.40      5.98 o
 -16   2   5       73.14       69.29      5.14 o
 -15   2   5      217.01      203.09      6.88 o
 -14   2   5      175.01      161.17      7.48 o
 -13   2   5       31.43       27.37      4.94 o
 -12   2   5      104.35       99.87     10.89 o
 -11   2   5       21.89       28.87      4.12 o
 -10   2   5        1.68       11.87      4.18 o
  -9   2   5       57.47       49.59      6.05 o
  -8   2   5      117.91      133.89      6.73 o
  -7   2   5       51.08       68.91      5.16 o
  -6   2   5      175.79      182.65     10.49 o
  -5   2   5       51.76       82.92      4.09 o
  -4   2   5     1316.18     1253.46     39.13 o
  -3   2   5       78.64       60.14      4.48 o
  -2   2   5        0.61        2.78      4.40 o
  -1   2   5        0.54        2.89      4.62 o
   0   2   5        0.49        4.17      4.01 o
   1   2   5     1822.43     1919.36     81.02 o
   2   2   5     1022.20     1179.81     49.82 o
   3   2   5       53.86       65.56      4.43 o
   4   2   5      342.66      394.50     14.30 o
   5   2   5       25.23       59.07      6.29 o
   6   2   5      222.93      230.37     10.23 o
   7   2   5        3.54       10.61      4.48 o
   8   2   5       95.94      104.15      9.40 o
   9   2   5      239.80      237.23     13.93 o
  10   2   5        5.10       12.21      5.59 o
  11   2   5       10.42       19.29      5.36 o
  12   2   5       17.15       15.55      3.62 o
  13   2   5       95.27       96.33      9.81 o
  14   2   5        9.62        8.70      3.24 o
  15   2   5        6.31       -1.07      3.32 o
  16   2   5        3.29       -2.51      5.18 o
 -19   3   5        1.95        7.73      9.42 o
 -18   3   5        2.60        4.97      4.53 o
 -17   3   5       45.01       28.35      5.17 o
 -16   3   5       86.89       82.22      4.71 o
 -15   3   5       46.57       42.58      4.56 o
 -14   3   5        0.02        5.56      3.32 o
 -13   3   5       35.25       31.20      3.12 o
 -12   3   5       41.42       45.00      3.71 o
 -11   3   5       33.26       33.66      6.07 o
 -10   3   5      211.41      214.04      6.48 o
  -9   3   5      253.97      242.17     14.56 o
  -8   3   5      222.46      255.01      8.97 o
  -7   3   5      147.52      129.80      6.40 o
  -6   3   5       84.92       77.55      3.67 o
  -5   3   5      129.88       97.75      6.91 o
  -4   3   5     3463.84     3461.77     99.17 o
  -3   3   5      183.03      163.24      4.64 o
  -2   3   5     1551.34     1451.35     13.90 o
  -1   3   5      623.60      604.69     25.87 o
   0   3   5      449.96      470.41     25.28 o
   1   3   5     1914.08     2001.12    104.95 o
   2   3   5     1161.74     1266.83     55.22 o
   3   3   5      951.32     1114.50     44.97 o
   4   3   5      183.99      192.95      7.73 o
   5   3   5      127.17      160.20      6.33 o
   6   3   5       47.78       46.75      6.23 o
   7   3   5       20.86       29.75      3.39 o
   8   3   5        2.14        8.46      3.85 o
   9   3   5        0.24       -5.44      5.44 o
  10   3   5      152.07      151.37     13.43 o
  11   3   5      146.25      129.57      8.53 o
  12   3   5        0.03        5.36      6.44 o
  13   3   5       76.56       59.84      7.07 o
  14   3   5       17.19       20.40      3.30 o
  15   3   5        3.42       12.09      3.98 o
  16   3   5       15.63        8.32      7.14 o
 -18   4   5        1.24        0.62      3.81 o
 -17   4   5       14.09        6.29      5.94 o
 -16   4   5        3.53        2.74      5.01 o
 -15   4   5       13.65        8.31      4.16 o
 -14   4   5        0.11       -0.28      2.75 o
 -13   4   5        4.02       18.88      4.36 o
 -12   4   5        0.07        2.36      4.02 o
 -11   4   5       38.01       37.36      3.42 o
 -10   4   5        0.50        8.93      2.69 o
  -9   4   5        0.16        7.16      3.22 o
  -8   4   5      237.86      226.67      7.87 o
  -7   4   5       58.99       58.60      4.10 o
  -6   4   5      498.79      471.37     17.62 o
  -5   4   5     1363.16     1264.20     67.46 o
  -4   4   5     2528.67     2447.97    113.58 o
  -3   4   5      853.32      817.41     32.63 o
  -2   4   5     2096.40     1896.01     74.98 o
  -1   4   5        7.99        8.25      3.97 o
   0   4   5     1096.58     1029.66     32.06 o
   1   4   5      886.46      980.38     52.86 o
   2   4   5      286.31      307.30     19.46 o
   3   4   5        1.50       13.35      3.93 o
   4   4   5      149.15      168.72     12.35 o
   5   4   5       43.58       47.69      5.36 o
   6   4   5        4.13       14.80      7.43 o
   7   4   5     1168.38     1263.49     52.63 o
   8   4   5       29.49       34.77      3.96 o
   9   4   5       20.90       28.30      4.28 o
  10   4   5       67.84       62.33      4.25 o
  11   4   5        6.64       16.38      3.37 o
  12   4   5       13.33        8.97      8.38 o
  13   4   5        9.52       16.46      3.83 o
  14   4   5       37.77       31.42      5.28 o
  15   4   5        5.02        5.04      4.50 o
 -17   5   5        5.41       -5.35      5.35 o
 -16   5   5        0.00        3.37      3.17 o
 -15   5   5        0.86        3.06      3.35 o
 -14   5   5       10.40       14.40      3.21 o
 -13   5   5       13.94       21.74      3.31 o
 -12   5   5       19.37       19.10      3.16 o
 -11   5   5       13.98       17.65      3.56 o
 -10   5   5      127.19      100.42      5.72 o
  -9   5   5       20.41       15.26      3.44 o
  -8   5   5        0.10       -3.79      3.79 o
  -7   5   5      205.93      204.80     10.13 o
  -6   5   5      301.10      277.68     17.81 o
  -5   5   5      251.17      232.01     10.57 o
  -4   5   5        8.79        9.51      3.53 o
  -3   5   5       89.86       90.41      3.43 o
  -2   5   5      236.44      224.69      8.51 o
  -1   5   5        4.67        6.37      3.32 o
   0   5   5        5.81       11.70      4.31 o
   1   5   5       73.46       81.87      4.29 o
   2   5   5       28.12       36.86      3.70 o
   3   5   5        0.01       -3.07      8.64 o
   4   5   5       62.72       63.91      8.30 o
   5   5   5        0.03        1.27      5.80 o
   6   5   5      164.53      180.17     18.51 o
   7   5   5      623.25      587.11     47.42 o
   8   5   5      119.43      121.60      3.84 o
   9   5   5      238.59      218.22      7.71 o
  10   5   5       76.16       82.03      9.26 o
  11   5   5       70.50       66.56     10.06 o
  12   5   5        0.42       -3.79      3.79 o
  13   5   5       16.25       11.82      4.08 o
  14   5   5        9.89        7.88      3.81 o
  15   5   5        0.32        8.69     11.64 o
 -16   6   5        4.66        8.03      5.31 o
 -15   6   5        1.99        6.35      3.67 o
 -14   6   5       14.47       13.43      3.27 o
 -13   6   5        8.98       14.59      3.24 o
 -12   6   5        2.80       15.73      5.14 o
 -11   6   5        6.49       13.99      4.45 o
 -10   6   5      161.97      141.29      7.04 o
  -9   6   5        0.95        1.68      4.24 o
  -8   6   5       20.01       13.94      4.69 o
  -7   6   5       32.61       33.65      3.70 o
  -6   6   5      126.97      114.27      7.22 o
  -5   6   5       57.85       61.61      4.44 o
  -4   6   5      117.21      106.68      4.86 o
  -3   6   5        0.71        5.07      3.97 o
  -2   6   5      215.16      220.84      4.58 o
  -1   6   5       34.80       39.63      4.44 o
   0   6   5        1.07        5.89     10.00 o
   1   6   5        5.88        1.86      3.72 o
   2   6   5        0.29        7.07      4.03 o
   3   6   5       17.87       23.86      4.09 o
   4   6   5       57.61       65.81      6.82 o
   5   6   5        7.43       20.60      4.69 o
   6   6   5      245.47      267.13     21.38 o
   7   6   5       68.55       74.47      4.86 o
   8   6   5       15.39       17.28      6.70 o
   9   6   5       89.03       88.28      8.63 o
  10   6   5       59.36       56.83      5.13 o
  11   6   5       24.75       29.45      7.65 o
  12   6   5       13.85       10.95      4.78 o
  13   6   5        7.75        3.08      3.93 o
  14   6   5        0.80        6.12      6.67 o
 -15   7   5       14.88       16.60      3.77 o
 -14   7   5        0.41       10.02      3.83 o
 -13   7   5        1.47        2.83      3.62 o
 -12   7   5        5.24        6.28      5.17 o
 -11   7   5        2.92        2.78      3.21 o
 -10   7   5        5.06        0.32      4.22 o
  -9   7   5        1.06        8.98      3.97 o
  -8   7   5        8.00       12.36      3.92 o
  -7   7   5       42.81       46.64      4.21 o
  -6   7   5        0.08        4.19      3.84 o
  -5   7   5      168.68      164.22      8.83 o
  -4   7   5       71.49       61.37      5.57 o
  -3   7   5      123.90      124.69      7.24 o
  -2   7   5        3.45       10.13      3.22 o
  -1   7   5       10.34       17.94      3.78 o
   0   7   5        0.01        5.26      3.55 o
   1   7   5        0.24       -4.83      4.83 o
   2   7   5       55.77       63.59      4.15 o
   3   7   5      163.35      164.43      8.83 o
   4   7   5       27.04       23.27      4.07 o
   5   7   5        2.27        3.66      3.41 o
   6   7   5        0.58        4.83      5.52 o
   7   7   5       46.73       46.32      4.35 o
   8   7   5        0.71        1.75      3.22 o
   9   7   5        0.82       -4.34      4.34 o
  10   7   5        2.72       13.69      4.80 o
  11   7   5        0.52       -4.78      5.20 o
  12   7   5        5.52        6.21     10.92 o
 -13   8   5       21.00       11.86      6.78 o
 -12   8   5        3.92        7.83      3.47 o
 -11   8   5        6.64        4.98      3.53 o
 -10   8   5        0.97        2.95      4.16 o
  -9   8   5        2.67       -0.27      4.72 o
  -8   8   5       15.77       16.18      3.85 o
  -7   8   5        5.50        4.17      3.58 o
  -6   8   5       61.34       60.58      3.70 o
  -5   8   5        3.11       12.02      4.38 o
  -4   8   5        6.40       14.46      4.56 o
  -3   8   5        6.39        6.66      4.48 o
  -2   8   5        0.68       -0.32      3.42 o
  -1   8   5      139.21      133.25      4.17 o
   0   8   5       84.58       92.95      5.85 o
   1   8   5       17.32       22.39      4.09 o
   2   8   5       64.86       66.70      3.86 o
   3   8   5       15.31       17.11      4.17 o
   4   8   5       27.16       27.90      3.80 o
   5   8   5        7.30       13.06      3.97 o
   6   8   5       26.69       29.46      3.84 o
   7   8   5       36.70       39.98      4.61 o
   8   8   5       35.88       30.38      4.95 o
   9   8   5        5.66       11.56      3.63 o
  10   8   5       12.85        0.40      4.28 o
  11   8   5       14.35       24.68      6.02 o
 -11   9   5        1.29        0.16      4.60 o
 -10   9   5        1.57       12.25      4.35 o
  -9   9   5        4.29        3.60      5.53 o
  -8   9   5        0.22        2.54      6.15 o
  -7   9   5        0.07       -3.59      4.96 o
  -6   9   5        9.21        8.77      4.77 o
  -5   9   5        2.77        3.35      4.97 o
  -4   9   5       13.55       10.18      4.22 o
  -3   9   5       17.28       28.65      4.20 o
  -2   9   5       31.81       26.56      4.34 o
  -1   9   5       92.46       74.61      5.16 o
   0   9   5        0.74       11.88      3.78 o
   1   9   5       16.11       22.03      4.31 o
   2   9   5        0.62        0.80      3.78 o
   3   9   5        8.67       11.17      3.85 o
   4   9   5        0.98        8.66      3.82 o
   5   9   5       22.83       26.92      3.31 o
   6   9   5       13.10       15.70      4.49 o
   7   9   5        0.10        7.09      4.02 o
   8   9   5       33.99       22.84      6.43 o
  -8  10   5        0.77        6.72      7.97 o
  -7  10   5        2.69        5.14      5.86 o
  -6  10   5        2.04        0.70      5.43 o
  -5  10   5        4.43        0.11      4.97 o
  -4  10   5        1.16        4.71      4.71 o
  -3  10   5        5.42        6.34      4.90 o
  -2  10   5       57.23       43.14      6.44 o
  -1  10   5        0.24        5.10      4.69 o
   0  10   5       16.26       17.16      3.80 o
   1  10   5       10.40        9.11      4.26 o
   2  10   5       12.97       15.70      4.74 o
   3  10   5        0.26        1.43      5.92 o
   4  10   5       14.04       24.61      4.14 o
   5  10   5       13.37       11.00      4.21 o
 -18   0   6        1.11        1.43     11.42 o
 -16   0   6       77.21       49.77      6.20 o
 -14   0   6        2.05       -1.08      5.58 o
 -12   0   6      107.15      109.16     19.75 o
 -10   0   6        5.95        7.99      4.71 o
  -8   0   6     2282.49     2427.00    184.79 o
  -6   0   6     1143.67     1010.15     43.88 o
  -4   0   6     1297.82     1101.35     51.22 o
  -2   0   6      175.58      148.62      6.97 o
   0   0   6       45.93       52.42      6.51 o
   2   0   6      956.43     1074.45     54.04 o
   4   0   6        2.08       10.56      5.44 o
   6   0   6      281.62      266.69     10.95 o
   8   0   6      289.71      255.94     18.20 o
  10   0   6      114.67       87.90      4.94 o
  12   0   6        0.41       -5.61      5.61 o
  14   0   6        3.76       24.57      8.69 o
  16   0   6       13.55       15.54      5.32 o
 -19   1   6        8.70        5.27      4.57 o
 -18   1   6       57.36       52.18      4.13 o
 -17   1   6       67.08       63.78      8.21 o
 -16   1   6        0.00        2.27      3.43 o
 -15   1   6        0.00       -3.57      3.57 o
 -14   1   6        1.71        7.14      3.31 o
 -13   1   6       44.08       36.89      4.77 o
 -12   1   6      164.10      144.33     11.40 o
 -11   1   6      337.19      360.16     23.56 o
 -10   1   6        4.78        5.42      3.33 o
  -9   1   6      163.00      165.46     11.14 o
  -8   1   6      359.12      386.95     15.99 o
  -7   1   6       36.84       35.78      3.99 o
  -6   1   6      203.82      204.32      5.49 o
  -5   1   6      312.19      281.54     11.17 o
  -4   1   6      782.35      863.04     19.89 o
  -3   1   6     1417.42     1303.03     27.24 o
  -2   1   6        4.61       14.57      3.48 o
  -1   1   6     1842.81     1729.52     69.94 o
   0   1   6      313.19      314.91     10.07 o
   1   1   6       20.07       29.74      4.63 o
   2   1   6      285.86      326.25      9.36 o
   3   1   6     4081.92     4613.38    148.52 o
   4   1   6        0.05        2.41      3.67 o
   5   1   6      142.42      154.31      3.67 o
   6   1   6       10.95       10.00      3.79 o
   7   1   6      516.40      540.39     12.64 o
   8   1   6      175.88      150.38      7.22 o
   9   1   6        9.77       22.60      3.30 o
  10   1   6       50.74       65.77      3.72 o
  11   1   6      257.42      246.77     12.60 o
  12   1   6       49.78       40.41      6.35 o
  13   1   6        0.30        3.90      4.68 o
  14   1   6       38.37       29.93      7.57 o
  15   1   6        4.14        9.18      3.98 o
  16   1   6        2.72        9.55      6.15 o
 -19   2   6        2.53       -3.04      8.48 o
 -18   2   6        7.08       10.92      5.31 o
 -17   2   6       42.31       47.22      4.11 o
 -16   2   6       34.49       38.40      9.49 o
 -15   2   6       24.75       23.70      4.40 o
 -14   2   6       19.34       25.28      8.85 o
 -13   2   6        0.99        7.87      3.55 o
 -12   2   6      120.22      129.99      5.63 o
 -11   2   6       42.17       47.86      3.89 o
 -10   2   6       89.90       96.28      4.50 o
  -9   2   6       15.73       22.52      4.80 o
  -8   2   6       26.08       29.83      3.15 o
  -7   2   6      290.14      263.44     14.65 o
  -6   2   6      516.20      501.73     31.17 o
  -5   2   6      578.06      576.09     21.09 o
  -4   2   6      158.44      164.08      8.13 o
  -3   2   6      618.09      624.94     11.36 o
  -2   2   6      308.18      287.09     11.48 o
  -1   2   6      147.79      140.73      6.21 o
   0   2   6       18.18       31.19      3.87 o
   1   2   6        8.82       23.23      4.10 o
   2   2   6       11.12       13.23      4.67 o
   3   2   6      604.13      795.63     20.73 o
   4   2   6      176.05      179.15      4.12 o
   5   2   6      259.37      261.15      9.77 o
   6   2   6        2.49       12.08      3.46 o
   7   2   6       94.65       84.53      3.60 o
   8   2   6       61.72       57.49      6.52 o
   9   2   6       92.30       95.18      5.65 o
  10   2   6       27.75       29.86      3.46 o
  11   2   6        3.68        1.26      4.11 o
  12   2   6        5.35       -0.25      3.71 o
  13   2   6        4.22        3.07      3.52 o
  14   2   6        2.34        2.26      3.55 o
  15   2   6       11.34        8.64      7.01 o
  16   2   6        0.01       13.24      3.56 o
 -19   3   6        1.51        3.92      6.19 o
 -18   3   6        6.04       -2.54      3.74 o
 -17   3   6       28.46       38.74      4.77 o
 -16   3   6        3.68        6.55      4.61 o
 -15   3   6        0.01        1.05      3.66 o
 -14   3   6        1.62       -0.55      3.66 o
 -13   3   6        0.49        4.87      5.51 o
 -12   3   6       71.77       51.79      3.47 o
 -11   3   6      120.32       99.40      3.95 o
 -10   3   6       14.06       23.55      2.89 o
  -9   3   6      301.98      283.27     13.87 o
  -8   3   6       46.56       47.20      3.44 o
  -7   3   6      111.85      110.08      7.96 o
  -6   3   6      423.56      411.90     19.17 o
  -5   3   6      439.83      434.09     10.15 o
  -4   3   6        1.03        2.19      3.09 o
  -3   3   6       81.29       70.62      3.62 o
  -2   3   6        7.47       16.20      4.23 o
  -1   3   6     1580.17     1522.34     28.92 o
   0   3   6      242.70      252.73      8.31 o
   1   3   6       10.81       14.86      4.57 o
   2   3   6      443.88      500.80     22.93 o
   3   3   6      742.77      773.39      9.55 o
   4   3   6        7.22        9.87      3.78 o
   5   3   6        5.38        4.23      6.21 o
   6   3   6       14.67       20.14      4.23 o
   7   3   6      240.97      237.51      6.41 o
   8   3   6       26.34       35.21      4.39 o
   9   3   6       12.13       23.94      6.28 o
  10   3   6      138.66      133.57      9.02 o
  11   3   6       46.19       54.30      9.54 o
  12   3   6      108.13       71.76      7.84 o
  13   3   6        7.06       15.89      3.25 o
  14   3   6        0.76        8.88      5.39 o
  15   3   6        0.01       15.60      4.28 o
 -18   4   6        1.53        4.68      5.15 o
 -17   4   6        9.85       22.86      4.34 o
 -16   4   6       35.70       32.60      3.67 o
 -15   4   6       24.51       37.81      3.89 o
 -14   4   6       14.59       15.11      3.12 o
 -13   4   6       25.27       32.26      4.66 o
 -12   4   6        0.05        5.30      4.26 o
 -11   4   6       84.57       84.19      5.07 o
 -10   4   6      108.28      104.23      4.88 o
  -9   4   6        8.14        8.51      3.21 o
  -8   4   6       69.62       63.96      3.24 o
  -7   4   6       59.99       62.78      4.50 o
  -6   4   6      436.97      394.97     21.46 o
  -5   4   6        8.83        7.88      3.24 o
  -4   4   6      127.78      116.61      7.25 o
  -3   4   6      139.87      136.13      8.01 o
  -2   4   6      305.33      259.46      8.69 o
  -1   4   6      106.29      112.50      4.29 o
   0   4   6      250.54      252.33      9.90 o
   1   4   6      211.74      234.56     14.16 o
   2   4   6      264.69      285.99     21.68 o
   3   4   6      283.39      283.43     20.71 o
   4   4   6      125.39      130.90      6.60 o
   5   4   6       28.12       41.44      7.12 o
   6   4   6       21.41       24.89      3.82 o
   7   4   6      352.18      338.65      9.54 o
   8   4   6      129.52      125.14      5.16 o
   9   4   6        0.11        5.84      3.29 o
  10   4   6      105.01      102.14      6.87 o
  11   4   6       12.85       15.53      4.17 o
  12   4   6        8.35       13.83      5.02 o
  13   4   6       11.32        7.47      5.32 o
  14   4   6        0.64        4.22      4.00 o
  15   4   6        6.85        6.60      4.92 o
 -17   5   6        1.79        6.29      3.52 o
 -16   5   6       20.42        8.44      6.14 o
 -15   5   6        0.06       -1.50      4.78 o
 -14   5   6        4.12        5.48      2.97 o
 -13   5   6        4.18        4.91      4.39 o
 -12   5   6        9.11        7.57      3.11 o
 -11   5   6       89.05       74.53      5.87 o
 -10   5   6       25.71       32.21      3.03 o
  -9   5   6       10.18       21.57      6.96 o
  -8   5   6        9.37       10.29      4.71 o
  -7   5   6       15.95       14.84      4.17 o
  -6   5   6       85.91       79.54      4.24 o
  -5   5   6        1.10       -1.27      4.06 o
  -4   5   6        3.08        3.83      3.41 o
  -3   5   6       34.52       35.02      3.94 o
  -2   5   6      194.17      194.26      7.22 o
  -1   5   6       80.91       81.94      3.97 o
   0   5   6      128.57      129.11      6.56 o
   1   5   6       59.20       74.36      5.95 o
   2   5   6        1.15        5.43      5.23 o
   3   5   6        0.05       12.65      3.97 o
   4   5   6       84.16       94.11      7.16 o
   5   5   6       16.15       16.96      6.02 o
   6   5   6       40.41       51.70      5.14 o
   7   5   6        0.58       12.77      3.73 o
   8   5   6      160.72      168.05     11.85 o
   9   5   6      235.03      207.02     13.10 o
  10   5   6        4.08       10.38      3.84 o
  11   5   6        0.23        4.32      4.29 o
  12   5   6        0.05        4.47      4.68 o
  13   5   6        1.99        2.67      9.73 o
  14   5   6        0.40        7.79      4.04 o
 -16   6   6        3.96        8.98      5.24 o
 -15   6   6        2.83       12.49      3.67 o
 -14   6   6        0.01        7.78      3.23 o
 -13   6   6        6.94       12.78      4.36 o
 -12   6   6       28.66       24.96      5.91 o
 -11   6   6       57.54       47.78      3.34 o
 -10   6   6       22.48       18.40      3.81 o
  -9   6   6        6.95        6.56      3.57 o
  -8   6   6       28.51       19.26      3.67 o
  -7   6   6       76.57       80.31      4.34 o
  -6   6   6      216.61      191.78     11.79 o
  -5   6   6      711.79      646.22     34.23 o
  -4   6   6     1062.34      976.87     37.84 o
  -3   6   6      107.27      118.76      4.98 o
  -2   6   6        0.78        1.53      3.23 o
  -1   6   6        2.19       -1.62      4.27 o
   0   6   6       15.96       24.11      7.11 o
   1   6   6       41.03       56.47      5.88 o
   2   6   6       30.73       36.89      4.34 o
   3   6   6       31.09       32.37      4.22 o
   4   6   6      124.88      127.05      8.43 o
   5   6   6      125.92      122.62      6.09 o
   6   6   6        0.58        7.80      5.76 o
   7   6   6        8.18       11.07      7.38 o
   8   6   6      124.06      125.71      9.29 o
   9   6   6      227.62      210.53     20.62 o
  10   6   6        8.70        6.30      7.11 o
  11   6   6        0.31       -1.03      4.42 o
  12   6   6        2.92        0.09      3.87 o
  13   6   6        0.21       -5.84      6.91 o
 -15   7   6       17.18       16.02      5.96 o
 -14   7   6        2.56       12.38      4.22 o
 -13   7   6       23.99       21.57      3.41 o
 -12   7   6       10.53        8.80      3.17 o
 -11   7   6        8.71        9.00      3.40 o
 -10   7   6        6.08       10.94      4.15 o
  -9   7   6        0.88        4.02      3.73 o
  -8   7   6       15.47       11.62      4.19 o
  -7   7   6       23.32       24.91      4.60 o
  -6   7   6        7.53       14.14      4.44 o
  -5   7   6        0.05        7.06      4.50 o
  -4   7   6      244.97      237.84     11.21 o
  -3   7   6      287.25      297.41     10.00 o
  -2   7   6      248.39      252.92      6.98 o
  -1   7   6       13.00       17.60      5.28 o
   0   7   6       11.86       19.64      3.78 o
   1   7   6       20.62       28.78      5.07 o
   2   7   6        4.20        6.34      4.17 o
   3   7   6       34.55       41.33      4.08 o
   4   7   6       12.06       17.57      4.05 o
   5   7   6      261.62      272.34      9.53 o
   6   7   6       11.03       10.37      3.93 o
   7   7   6       38.54       40.17      4.82 o
   8   7   6        1.10        3.10      4.18 o
   9   7   6       20.29       33.95      5.91 o
  10   7   6        0.18        7.53      7.69 o
  11   7   6        9.68       13.63      7.50 o
  12   7   6        2.28       -1.53      9.87 o
 -13   8   6        1.13        6.01      4.05 o
 -12   8   6        1.28       10.73     10.04 o
 -11   8   6        0.18        2.44      3.81 o
 -10   8   6        0.03        5.20      3.75 o
  -9   8   6        0.66       -0.13      4.42 o
  -8   8   6        5.53        5.38      5.59 o
  -7   8   6        1.10        7.81      4.63 o
  -6   8   6        0.26        0.93      4.78 o
  -5   8   6       19.37       19.69      3.77 o
  -4   8   6       35.25       48.38      4.55 o
  -3   8   6       55.37       46.62      4.47 o
  -2   8   6       73.72       71.39      3.98 o
  -1   8   6       56.31       63.82      6.61 o
   0   8   6      165.60      152.53      7.93 o
   1   8   6       66.41       63.07      5.77 o
   2   8   6        0.01        0.99      4.12 o
   3   8   6       40.24       39.47      4.53 o
   4   8   6       53.55       50.74      4.76 o
   5   8   6       86.56       88.26      4.00 o
   6   8   6       74.43       73.75      6.97 o
   7   8   6       12.15       11.11      3.94 o
   8   8   6        0.24        7.11      4.04 o
   9   8   6        0.12        9.29      7.49 o
  10   8   6        0.67       16.80      4.14 o
 -11   9   6        1.36       -7.70      7.70 o
 -10   9   6        2.72       11.43      7.88 o
  -9   9   6        3.01        8.49      6.28 o
  -8   9   6        1.80        9.80      6.81 o
  -7   9   6        2.95        2.26      5.09 o
  -6   9   6        0.87        3.58      4.88 o
  -5   9   6        2.49        9.27      4.80 o
  -4   9   6       37.60       34.19      4.32 o
  -3   9   6       27.57       47.83     10.13 o
  -2   9   6       34.90       41.60      4.29 o
  -1   9   6        0.07        1.42      3.95 o
   0   9   6       14.61       19.97      4.56 o
   1   9   6       90.82       90.19      3.85 o
   2   9   6        4.25       14.86      4.29 o
   3   9   6        1.63        3.24      4.37 o
   4   9   6       14.80       21.14      6.55 o
   5   9   6       23.76       38.55      4.81 o
   6   9   6       13.71       23.26      5.60 o
   7   9   6        8.06        7.24      4.15 o
   8   9   6        1.22       14.81      4.14 o
  -8  10   6        1.97       10.82      9.63 o
  -7  10   6        2.36       14.37      6.65 o
  -6  10   6        3.39        7.29      4.62 o
  -5  10   6        2.16        8.63      5.40 o
  -4  10   6        2.46        7.08      5.09 o
  -3  10   6        2.20        8.06      4.44 o
  -2  10   6        6.64       11.40      5.29 o
  -1  10   6       20.23       23.57      4.38 o
   0  10   6       32.92       26.67      3.91 o
   1  10   6        5.64        3.55      5.18 o
   2  10   6        1.31        5.48      6.99 o
   3  10   6        6.71        4.34      4.19 o
   4  10   6        3.00        8.57      4.72 o
 -19   0   7        2.04        3.63      6.44 o
 -17   0   7        2.83        4.29     11.18 o
 -15   0   7        2.24        9.09     13.48 o
 -13   0   7       76.83       69.14     16.88 o
 -11   0   7      236.58      221.91     15.29 o
  -9   0   7      712.54      725.91     66.84 o
  -7   0   7     1315.29     1162.72     68.06 o
  -5   0   7     3414.94     3450.50     37.69 o
  -3   0   7        0.11        0.44      5.06 o
  -1   0   7       76.18      106.38      6.10 o
   1   0   7       74.87       94.82      7.03 o
   3   0   7      437.88      449.93      6.71 o
   5   0   7       96.79       69.22     10.29 o
   7   0   7       54.58       62.12      5.22 o
   9   0   7       76.79       62.63      4.99 o
  11   0   7      436.64      377.08     66.37 o
  13   0   7       50.12       42.06      4.43 o
  15   0   7        7.25       -5.86      6.35 o
 -19   1   7        5.34        9.83      3.67 o
 -18   1   7        2.13        8.32      7.61 o
 -17   1   7        0.00        9.67      3.52 o
 -16   1   7        0.07       15.29      6.27 o
 -15   1   7        0.03        5.50      4.88 o
 -14   1   7      143.51      137.60      9.66 o
 -13   1   7        0.18        2.32      4.45 o
 -12   1   7      366.11      369.27     13.41 o
 -11   1   7      566.63      531.52     36.28 o
 -10   1   7      120.04      145.39      9.01 o
  -9   1   7       31.85       37.06      3.23 o
  -8   1   7        1.15        3.41      3.35 o
  -7   1   7       14.23       15.64      2.97 o
  -6   1   7      619.01      685.32     24.29 o
  -5   1   7      713.02      675.49     14.05 o
  -4   1   7       73.76       75.20      3.09 o
  -3   1   7      189.76      177.06      6.34 o
  -2   1   7     2444.52     2247.94     65.43 o
  -1   1   7        2.97        2.56      4.04 o
   0   1   7     1172.40     1196.45     57.38 o
   1   1   7      211.29      286.64     16.51 o
   2   1   7      374.33      425.11      5.19 o
   3   1   7       39.52       50.31      4.26 o
   4   1   7      116.62      145.24      5.50 o
   5   1   7        2.32        9.94      4.51 o
   6   1   7        1.96       17.06      8.14 o
   7   1   7        0.27        2.42      4.64 o
   8   1   7      899.76      923.93     39.07 o
   9   1   7      179.70      193.70     10.91 o
  10   1   7      152.85      140.30     15.25 o
  11   1   7        1.21       -5.53      5.72 o
  12   1   7        4.02        7.83      3.03 o
  13   1   7        1.65        7.80      3.75 o
  14   1   7        5.75        6.48      8.74 o
  15   1   7        0.00        1.53      8.00 o
 -19   2   7       23.29       15.78      4.41 o
 -18   2   7        1.05        2.30      6.40 o
 -17   2   7        1.50       15.11      7.28 o
 -16   2   7        1.10       18.45     11.93 o
 -15   2   7       78.63       82.89      7.79 o
 -14   2   7        2.59        6.01      4.26 o
 -13   2   7       90.77      101.11      5.70 o
 -12   2   7       43.35       51.61      3.04 o
 -11   2   7        9.78        5.27      3.26 o
 -10   2   7      529.54      483.65     28.32 o
  -9   2   7      108.49      118.14      5.00 o
  -8   2   7       79.78       93.90      5.73 o
  -7   2   7      649.60      626.59     30.72 o
  -6   2   7       54.81       57.12      3.35 o
  -5   2   7      137.08      145.59      5.27 o
  -4   2   7      373.03      342.31      6.95 o
  -3   2   7      154.43      174.81      6.98 o
  -2   2   7      802.48      809.29     32.39 o
  -1   2   7      825.92      900.44     47.61 o
   0   2   7      512.43      573.86     30.83 o
   1   2   7      357.53      409.87     19.82 o
   2   2   7      260.60      351.19      8.49 o
   3   2   7       41.46       42.67      3.99 o
   4   2   7       97.11      101.64      5.63 o
   5   2   7      156.29      181.82      8.34 o
   6   2   7       39.63       33.47      3.22 o
   7   2   7        1.31       15.76      4.75 o
   8   2   7      122.74      108.77      9.01 o
   9   2   7      332.54      337.31      9.10 o
  10   2   7       10.56       16.17      5.48 o
  11   2   7        0.28        3.15      3.94 o
  12   2   7        0.02        1.26      3.13 o
  13   2   7       59.18       62.70      9.88 o
  14   2   7        1.22        2.35      3.91 o
  15   2   7        0.03        1.10      5.66 o
 -19   3   7        0.38        7.39      6.23 o
 -18   3   7        9.58       19.59      6.23 o
 -17   3   7       24.13       31.21      5.55 o
 -16   3   7        6.67        7.47      4.66 o
 -15   3   7        0.31        8.02      5.10 o
 -14   3   7        0.90        6.90      3.44 o
 -13   3   7       63.33       61.78      4.61 o
 -12   3   7       16.07       13.95      5.23 o
 -11   3   7       64.87       63.83      3.16 o
 -10   3   7      251.14      227.61     10.80 o
  -9   3   7      344.34      330.25     13.18 o
  -8   3   7      175.19      163.91      6.53 o
  -7   3   7       40.55       53.44      2.99 o
  -6   3   7        2.49        5.60      3.96 o
  -5   3   7       31.14       41.59      3.29 o
  -4   3   7        9.59       10.56      3.58 o
  -3   3   7        5.70        6.52      4.62 o
  -2   3   7      467.29      422.93     10.30 o
  -1   3   7     1420.33     1560.66     51.71 o
   0   3   7      345.39      332.47     10.18 o
   1   3   7        1.00        3.23      3.99 o
   2   3   7       38.57       34.96      3.83 o
   3   3   7      173.31      192.28      7.75 o
   4   3   7       17.74       12.41      4.44 o
   5   3   7        5.15        5.59      3.88 o
   6   3   7      255.91      284.80      5.67 o
   7   3   7      328.56      312.54      9.71 o
   8   3   7      126.47      137.83      5.51 o
   9   3   7      204.66      199.61     13.49 o
  10   3   7       16.71       24.94      4.86 o
  11   3   7        4.51        0.57      7.91 o
  12   3   7        1.70       14.54      6.63 o
  13   3   7        0.03        1.64      3.86 o
  14   3   7        0.30       20.90      3.94 o
  15   3   7        0.96        2.47      5.86 o
 -18   4   7       17.38        7.56      4.74 o
 -17   4   7      104.02       80.95      6.48 o
 -16   4   7       21.95       30.36      4.13 o
 -15   4   7       24.66       25.87      3.07 o
 -14   4   7        5.06       10.23      3.33 o
 -13   4   7       13.45        8.11      3.50 o
 -12   4   7       97.33       91.70      4.74 o
 -11   4   7       23.61       20.13      2.55 o
 -10   4   7        0.00       -1.13      5.16 o
  -9   4   7      162.30      160.77      4.29 o
  -8   4   7       35.77       27.60      3.30 o
  -7   4   7       48.62       49.17      4.70 o
  -6   4   7       89.58       71.81      5.00 o
  -5   4   7        4.32        3.80      4.23 o
  -4   4   7      511.46      478.18     10.45 o
  -3   4   7      178.60      148.00      3.81 o
  -2   4   7      224.93      213.09      7.01 o
  -1   4   7       41.95       46.47      4.36 o
   0   4   7      362.26      375.30     14.82 o
   1   4   7       24.75       29.24      3.89 o
   2   4   7       70.11       66.68      5.23 o
   3   4   7      123.56      127.24      8.73 o
   4   4   7      216.09      233.71     19.35 o
   5   4   7       88.08       81.87      3.49 o
   6   4   7       31.36       32.85      3.34 o
   7   4   7      466.56      443.19     27.44 o
   8   4   7       72.40       73.25      6.63 o
   9   4   7       92.47       91.09      5.69 o
  10   4   7       32.89       32.17      6.02 o
  11   4   7        2.19        9.80      3.73 o
  12   4   7        0.33       -4.30      4.30 o
  13   4   7        0.11        4.11      4.79 o
  14   4   7        1.21        3.18      3.43 o
 -17   5   7       44.33       41.32      3.59 o
 -16   5   7        0.08        7.19      3.71 o
 -15   5   7        0.58        4.51      3.95 o
 -14   5   7        2.51        7.51      3.60 o
 -13   5   7        0.07        1.34      4.31 o
 -12   5   7        7.50       16.22      5.76 o
 -11   5   7       18.78       23.27      4.47 o
 -10   5   7       42.67       50.85     12.62 o
  -9   5   7      184.06      162.11      4.25 o
  -8   5   7       25.73       31.00      4.92 o
  -7   5   7        5.39        3.21      3.32 o
  -6   5   7       23.43       25.01      3.69 o
  -5   5   7       97.74      101.22      4.87 o
  -4   5   7      201.27      186.23      8.81 o
  -3   5   7      318.74      303.69     13.02 o
  -2   5   7        2.62        4.46      3.66 o
  -1   5   7       82.70       97.34      6.42 o
   0   5   7       21.86       22.71      4.03 o
   1   5   7      665.32      683.52     36.10 o
   2   5   7      236.25      251.65      8.53 o
   3   5   7       42.89       41.44      3.93 o
   4   5   7       74.39       82.35      7.85 o
   5   5   7        1.34       -1.31      4.43 o
   6   5   7       48.29       48.11      3.79 o
   7   5   7       57.03       58.45      6.25 o
   8   5   7        5.13        1.41      5.52 o
   9   5   7        3.63       -2.97      3.54 o
  10   5   7       12.55       17.66      3.95 o
  11   5   7       16.28       11.72      4.51 o
  12   5   7        0.90       25.77     12.98 o
  13   5   7        0.00       -4.18      4.18 o
 -16   6   7        1.02        2.21      4.18 o
 -15   6   7        1.56        5.67      3.41 o
 -14   6   7        1.60        6.73      4.56 o
 -13   6   7        8.31        9.29      4.32 o
 -12   6   7        2.63        2.04      3.64 o
 -11   6   7       12.12       16.26      3.81 o
 -10   6   7        5.32        8.40      4.25 o
  -9   6   7       11.09       27.54      5.60 o
  -8   6   7      363.55      348.09     23.49 o
  -7   6   7      400.92      396.52      9.57 o
  -6   6   7      553.48      520.83      9.36 o
  -5   6   7      547.27      489.07     10.87 o
  -4   6   7      119.05      107.97      4.00 o
  -3   6   7       68.74       77.32      4.68 o
  -2   6   7      560.09      545.00     21.01 o
  -1   6   7       61.17       64.53      4.69 o
   0   6   7        9.68        6.98      3.50 o
   1   6   7       69.76       69.38      3.75 o
   2   6   7       78.74       74.53      3.81 o
   3   6   7        0.16        4.44      4.15 o
   4   6   7       25.76       44.09      5.80 o
   5   6   7      283.52      292.90     16.61 o
   6   6   7        2.42        8.55      7.15 o
   7   6   7       77.18       79.31      3.95 o
   8   6   7      118.39      107.58      8.01 o
   9   6   7        7.33        4.97      3.79 o
  10   6   7        3.05       -2.17      6.66 o
  11   6   7        0.15       -1.50      7.58 o
  12   6   7       54.23       50.82     10.94 o
 -15   7   7        1.14        3.50      4.48 o
 -14   7   7        2.83       11.67      7.33 o
 -13   7   7        0.04        0.44      4.58 o
 -12   7   7        6.71        8.20      4.00 o
 -11   7   7        6.09        8.90      5.95 o
 -10   7   7        7.05       10.20      4.60 o
  -9   7   7        0.91        5.41      8.11 o
  -8   7   7      102.82       82.60      5.00 o
  -7   7   7       14.47       17.44      6.07 o
  -6   7   7       18.62       26.28      7.43 o
  -5   7   7       15.49       15.37      4.12 o
  -4   7   7      144.50      159.51      4.14 o
  -3   7   7      269.43      228.85      6.88 o
  -2   7   7      118.98      110.53      5.18 o
  -1   7   7       22.17       42.22      5.00 o
   0   7   7       16.82       11.48      4.33 o
   1   7   7        7.16       12.24      4.24 o
   2   7   7       37.85       35.88      3.53 o
   3   7   7       23.74       18.09      4.75 o
   4   7   7       26.72       31.82      5.70 o
   5   7   7      132.85      129.53      8.66 o
   6   7   7       60.71       77.79     10.69 o
   7   7   7       22.05       19.21      4.42 o
   8   7   7        7.28       13.06      7.23 o
   9   7   7        0.04        8.74      5.10 o
  10   7   7        0.03        5.52      4.86 o
  11   7   7        0.00        8.09      7.56 o
 -13   8   7        0.37        8.52      5.65 o
 -12   8   7        9.80       13.13      5.00 o
 -11   8   7        0.01        5.23      3.88 o
 -10   8   7        0.41        1.39     13.26 o
  -9   8   7        5.30        6.84      4.46 o
  -8   8   7        2.28        2.67      4.19 o
  -7   8   7       63.19       39.65      4.36 o
  -6   8   7       34.24       33.10      4.55 o
  -5   8   7        3.13       -0.86     11.59 o
  -4   8   7      105.11       97.27      5.15 o
  -3   8   7      125.46      130.48      4.18 o
  -2   8   7        2.42        8.71      3.84 o
  -1   8   7        1.09        7.50      4.02 o
   0   8   7        3.84        8.19      4.36 o
   1   8   7       26.87       26.42      4.38 o
   2   8   7       58.21       62.80      3.88 o
   3   8   7        7.35       19.65      8.05 o
   4   8   7       76.87       65.94      5.59 o
   5   8   7       29.31       22.01      7.34 o
   6   8   7        3.15       22.05      4.36 o
   7   8   7        6.11        8.70      5.95 o
   8   8   7        0.34        2.99      4.56 o
   9   8   7        0.33        8.95      4.65 o
 -11   9   7        0.11       -6.51      8.84 o
 -10   9   7        0.48        8.81      5.63 o
  -9   9   7        0.96        0.02      5.57 o
  -8   9   7        0.66       -1.07      5.73 o
  -7   9   7       28.43       26.57      5.18 o
  -6   9   7        1.06        6.60      5.77 o
  -5   9   7        8.91       -2.93      9.49 o
  -4   9   7        5.84       16.96      4.52 o
  -3   9   7        9.75       12.90      4.95 o
  -2   9   7        7.95       14.31      4.29 o
  -1   9   7        0.04        1.03      3.39 o
   0   9   7        2.71       13.32      4.77 o
   1   9   7        4.91        7.09      4.20 o
   2   9   7       15.73       16.73      4.43 o
   3   9   7        7.42        9.32      4.44 o
   4   9   7       15.37       20.51      4.50 o
   5   9   7       20.27       24.19      6.39 o
   6   9   7       18.95       31.62      6.26 o
   7   9   7        4.03        7.58      6.10 o
  -7  10   7        1.93       10.53      6.17 o
  -6  10   7        0.26        8.12      5.78 o
  -5  10   7       11.23       13.06      5.14 o
  -4  10   7        0.29        3.77      5.82 o
  -3  10   7        0.21        4.76      5.84 o
  -2  10   7        0.14        2.39      4.59 o
  -1  10   7        0.32        3.62      4.38 o
   0  10   7        0.81        8.90      4.10 o
   1  10   7        5.08        4.24      4.64 o
   2  10   7        3.08        5.82      4.67 o
   3  10   7        2.58        4.55      5.03 o
 -18   0   8        1.08        2.31     15.52 o
 -16   0   8        3.40        8.05     10.64 o
 -14   0   8      348.01      344.41     26.29 o
 -12   0   8      423.34      394.48     54.48 o
 -10   0   8       52.96       59.51      4.11 o
  -8   0   8      413.56      440.73      6.06 o
  -6   0   8       31.80       34.26      5.93 o
  -4   0   8      557.66      551.46     16.87 o
  -2   0   8       85.11       82.95     10.28 o
   0   0   8     2189.56     2316.23    298.35 o
   2   0   8       44.31       50.90      8.22 o
   4   0   8       11.35       22.20      6.35 o
   6   0   8      852.21      820.68     41.23 o
   8   0   8        8.20       14.31     13.55 o
  10   0   8        2.46       -0.79     10.09 o
  12   0   8        0.45       -5.70     10.44 o
  14   0   8       47.86       31.57      6.89 o
 -19   1   8       21.05       29.65      6.90 o
 -18   1   8        1.25        5.80      3.99 o
 -17   1   8        0.15        0.65      5.96 o
 -16   1   8       10.08       19.77      4.40 o
 -15   1   8        0.23        9.87      4.53 o
 -14   1   8       69.53       86.95      4.41 o
 -13   1   8      768.14      802.22     29.36 o
 -12   1   8        1.67       -2.74      2.74 o
 -11   1   8      381.94      388.42     21.46 o
 -10   1   8        3.82        6.10      4.24 o
  -9   1   8        0.81       -0.67      2.70 o
  -8   1   8        4.20        3.21      2.90 o
  -7   1   8       33.20       44.33      2.79 o
  -6   1   8       41.08       38.21      3.17 o
  -5   1   8        1.97        6.11      2.83 o
  -4   1   8      122.58      140.72      3.91 o
  -3   1   8        0.04        3.87      3.08 o
  -2   1   8     2598.71     2419.94    106.05 o
  -1   1   8        3.05        3.70      3.47 o
   0   1   8      440.12      448.20     19.98 o
   1   1   8     1757.11     1739.31     72.95 o
   2   1   8       81.76       75.14      5.77 o
   3   1   8      111.21      139.59      4.57 o
   4   1   8        0.42       13.54      3.73 o
   5   1   8      294.28      280.62     13.89 o
   6   1   8       48.98       54.55      8.10 o
   7   1   8       96.05      102.45      6.92 o
   8   1   8        7.17        8.64      4.88 o
   9   1   8      380.46      376.92     31.40 o
  10   1   8      282.06      235.34     19.88 o
  11   1   8        0.25        2.83      4.08 o
  12   1   8        2.04        3.38      8.62 o
  13   1   8       14.75       15.57      4.87 o
  14   1   8       16.94       13.34      5.32 o
  15   1   8        4.22        7.76      5.96 o
 -19   2   8        2.56        3.55      5.72 o
 -18   2   8        0.59       14.49      3.38 o
 -17   2   8        5.19        6.61      3.92 o
 -16   2   8        0.34        9.39      6.30 o
 -15   2   8       22.73       30.94      3.72 o
 -14   2   8       16.42       13.47      3.87 o
 -13   2   8        5.90        7.60      4.44 o
 -12   2   8        3.56        1.04      3.76 o
 -11   2   8       10.16       20.57      3.42 o
 -10   2   8       37.24       35.87      2.91 o
  -9   2   8      365.21      369.53     12.75 o
  -8   2   8      310.30      297.47     10.57 o
  -7   2   8      150.18      129.77      6.32 o
  -6   2   8      385.38      363.11     11.59 o
  -5   2   8        0.01        3.19      2.93 o
  -4   2   8      697.99      676.95     27.51 o
  -3   2   8        4.85       -0.19      3.51 o
  -2   2   8     1706.93     1630.86     84.25 o
  -1   2   8     1175.38     1224.57     62.17 o
   0   2   8       35.42       43.02      4.88 o
   1   2   8      252.89      253.51     18.05 o
   2   2   8       31.17       24.10      3.20 o
   3   2   8       12.21       20.31      3.69 o
   4   2   8        3.61       12.14      7.09 o
   5   2   8       39.05       45.55      4.99 o
   6   2   8      388.85      381.25     17.46 o
   7   2   8       29.53       28.11      3.73 o
   8   2   8      181.63      175.88     10.67 o
   9   2   8        7.23        4.99      9.60 o
  10   2   8       21.74       15.35      3.62 o
  11   2   8        0.01       -4.15      4.15 o
  12   2   8        7.32       11.75      9.15 o
  13   2   8        4.88        6.48      4.70 o
  14   2   8       26.85       18.08      5.67 o
  15   2   8        5.11       21.55      6.69 o
 -19   3   8        6.33       18.77      9.54 o
 -18   3   8        0.37        8.15      3.66 o
 -17   3   8       42.94       44.05      3.70 o
 -16   3   8        0.02        2.11      3.22 o
 -15   3   8       25.32       27.66      3.92 o
 -14   3   8       69.11       62.99      5.06 o
 -13   3   8       24.75       22.28      3.23 o
 -12   3   8        2.34       13.29      5.60 o
 -11   3   8       34.96       51.12      4.35 o
 -10   3   8      189.46      187.98     10.98 o
  -9   3   8       21.50       28.42      4.26 o
  -8   3   8       73.56       72.58      5.72 o
  -7   3   8       71.18       84.98      4.39 o
  -6   3   8        6.19       10.41      3.17 o
  -5   3   8      249.03      232.66      9.94 o
  -4   3   8       54.84       61.95      3.56 o
  -3   3   8       21.89       29.90      3.86 o
  -2   3   8      141.38      144.82      6.13 o
  -1   3   8      291.82      317.70      9.25 o
   0   3   8      222.14      198.75      5.40 o
   1   3   8      215.75      238.43      7.65 o
   2   3   8      149.87      160.69      6.80 o
   3   3   8       42.41       42.22      3.43 o
   4   3   8       72.24       69.67      4.48 o
   5   3   8      109.21      106.68      3.90 o
   6   3   8      551.63      583.95     28.68 o
   7   3   8      574.81      574.32     13.55 o
   8   3   8       79.85       85.41      6.67 o
   9   3   8       15.73        9.33      5.87 o
  10   3   8       19.95       21.81      3.93 o
  11   3   8        1.47        7.20      5.65 o
  12   3   8       26.88       37.30      3.55 o
  13   3   8        1.68       31.59     15.41 o
  14   3   8        1.90       10.58      3.90 o
 -18   4   8       14.03        9.48      3.31 o
 -17   4   8       20.15       12.06      3.48 o
 -16   4   8        0.15        2.13      5.63 o
 -15   4   8        0.47        6.28      4.76 o
 -14   4   8        4.10        1.18      3.89 o
 -13   4   8       30.83       33.24      3.95 o
 -12   4   8       65.86       65.72      3.23 o
 -11   4   8       16.56       22.63      7.93 o
 -10   4   8       96.54       79.88      3.23 o
  -9   4   8        4.08       13.63      3.20 o
  -8   4   8      513.28      500.15      8.91 o
  -7   4   8       98.54       97.20      4.90 o
  -6   4   8      154.46      137.75      4.35 o
  -5   4   8       95.88       89.94      3.92 o
  -4   4   8        1.64        5.44      4.19 o
  -3   4   8       86.21       76.92      3.28 o
  -2   4   8       48.74       55.78      3.93 o
  -1   4   8      321.33      332.41      9.82 o
   0   4   8       67.60       74.55      4.02 o
   1   4   8      272.46      286.21     11.06 o
   2   4   8       75.48       74.75      4.70 o
   3   4   8        0.01        4.44      3.33 o
   4   4   8       17.82       13.54      3.35 o
   5   4   8      104.69       91.05      7.03 o
   6   4   8      258.69      268.45     19.41 o
   7   4   8      104.78      108.40      3.81 o
   8   4   8       70.39       74.52     10.35 o
   9   4   8        3.49        7.94      3.26 o
  10   4   8        0.04       13.14      3.73 o
  11   4   8       14.21       13.73      5.75 o
  12   4   8        3.19       -0.04      4.12 o
  13   4   8        9.36        6.30      5.36 o
  14   4   8        1.29        3.94      6.83 o
 -17   5   8        0.05       -2.29      4.13 o
 -16   5   8        4.30        4.64      3.34 o
 -15   5   8       15.55       18.60      3.04 o
 -14   5   8        1.40        9.04      3.73 o
 -13   5   8        3.53        9.93      2.92 o
 -12   5   8       40.81       43.14      3.52 o
 -11   5   8       17.52       11.15      4.90 o
 -10   5   8        0.12        7.18      3.75 o
  -9   5   8       86.43       85.61      5.10 o
  -8   5   8       15.66       22.51      5.74 o
  -7   5   8      555.04      505.45     12.96 o
  -6   5   8      606.48      602.73     16.28 o
  -5   5   8      452.25      432.63     18.40 o
  -4   5   8      411.43      398.62      6.44 o
  -3   5   8      618.53      576.66     21.13 o
  -2   5   8      184.54      185.28      8.77 o
  -1   5   8       63.03       56.67      3.72 o
   0   5   8      100.24      101.18      3.78 o
   1   5   8       26.16       22.35      4.20 o
   2   5   8        7.14        2.61      4.18 o
   3   5   8        0.34       -0.79      6.63 o
   4   5   8       10.74       13.87      3.42 o
   5   5   8        0.19        3.79      3.35 o
   6   5   8        2.07       19.39     12.68 o
   7   5   8       69.32       82.02      8.49 o
   8   5   8       25.77       26.39      4.35 o
   9   5   8        3.13        1.84      3.44 o
  10   5   8       18.35       17.69      3.76 o
  11   5   8        0.70       10.25      5.78 o
  12   5   8        1.03       15.63      5.79 o
  13   5   8        8.80        5.59      5.51 o
 -16   6   8       18.67       17.36      3.86 o
 -15   6   8        2.17       -1.79      4.85 o
 -14   6   8        0.46       -1.31      5.68 o
 -13   6   8        4.73       11.22      3.76 o
 -12   6   8       12.13        9.46      3.87 o
 -11   6   8        0.75       13.49      3.90 o
 -10   6   8        5.10        4.80      4.83 o
  -9   6   8       13.46       24.12      8.69 o
  -8   6   8       46.42       51.17      8.54 o
  -7   6   8        0.27        9.61      4.61 o
  -6   6   8      196.58      191.61      7.51 o
  -5   6   8      244.91      235.39      4.00 o
  -4   6   8       22.78       19.23      4.26 o
  -3   6   8      383.07      355.98      4.57 o
  -2   6   8      140.22      131.08      4.35 o
  -1   6   8      180.68      172.62      8.50 o
   0   6   8       22.28       22.49      4.26 o
   1   6   8       17.67       20.58      4.04 o
   2   6   8       45.93       48.87      3.73 o
   3   6   8        2.37        0.87      4.66 o
   4   6   8        2.80        9.12      5.72 o
   5   6   8       53.63       42.40      7.88 o
   6   6   8        2.98       -1.04      4.12 o
   7   6   8        2.81        5.67      4.20 o
   8   6   8        0.02        8.23      7.47 o
   9   6   8        0.89       14.41     14.00 o
  10   6   8        3.42       10.73      6.76 o
  11   6   8       22.31       20.15      4.45 o
  12   6   8        0.25       -1.76      7.58 o
 -15   7   8       20.14       15.74      4.43 o
 -14   7   8        6.09       15.16      7.23 o
 -13   7   8        0.11        8.07      4.87 o
 -12   7   8        6.14        7.35      3.97 o
 -11   7   8       22.98       15.35      6.28 o
 -10   7   8        2.93        6.88      4.20 o
  -9   7   8        1.68        6.82      4.82 o
  -8   7   8        8.82       25.13      7.84 o
  -7   7   8       11.81        6.58      4.65 o
  -6   7   8       70.66       51.08      7.91 o
  -5   7   8        0.02       12.16      4.82 o
  -4   7   8      175.53      160.12      4.65 o
  -3   7   8       79.91       72.00      4.42 o
  -2   7   8        8.66        9.06      3.77 o
  -1   7   8      123.21      134.96      5.48 o
   0   7   8       25.78       31.98      4.19 o
   1   7   8        0.44        7.83      3.83 o
   2   7   8       25.19       31.13      3.84 o
   3   7   8        4.54        4.69      6.89 o
   4   7   8      213.60      202.89     14.63 o
   5   7   8        4.05       13.07      3.40 o
   6   7   8        1.73       16.15     11.15 o
   7   7   8       13.27       16.29      5.04 o
   8   7   8       37.85       43.77      8.17 o
   9   7   8        0.02        0.65      5.18 o
  10   7   8        0.20        5.66      7.89 o
 -13   8   8        9.65       16.69      5.37 o
 -12   8   8        2.79        0.26      4.13 o
 -11   8   8        0.49       -1.66      3.95 o
 -10   8   8        1.26       -3.09      4.09 o
  -9   8   8       11.15       18.93      8.10 o
  -8   8   8       74.18       59.99      5.13 o
  -7   8   8       75.98       62.80      5.12 o
  -6   8   8      100.65       87.81     12.94 o
  -5   8   8        4.30        9.61      5.35 o
  -4   8   8       55.17       46.80      3.87 o
  -3   8   8       13.27       13.63      7.00 o
  -2   8   8       20.78       29.52      5.11 o
  -1   8   8        2.39        6.14      4.54 o
   0   8   8        0.21        6.75      3.75 o
   1   8   8       18.92       15.41      3.97 o
   2   8   8        1.99        0.97      4.38 o
   3   8   8       14.99       17.56      4.30 o
   4   8   8        0.00       -4.00      4.00 o
   5   8   8        6.35       19.04      4.14 o
   6   8   8        0.04        5.59     11.31 o
   7   8   8       12.86       14.23      5.03 o
   8   8   8        0.34        1.44      3.71 o
   9   8   8        1.47       13.06      4.57 o
 -10   9   8        0.05        7.81      5.47 o
  -9   9   8        0.14       -0.60      4.58 o
  -8   9   8        1.32        0.38      5.18 o
  -7   9   8        9.18       23.43      5.85 o
  -6   9   8        1.77       -4.62      5.07 o
  -5   9   8        0.29        3.64      5.37 o
  -4   9   8        2.72        8.03      7.72 o
  -3   9   8        9.96       13.92      4.42 o
  -2   9   8       27.04       32.35      4.29 o
  -1   9   8        4.00       14.55      6.56 o
   0   9   8        1.77        9.28      8.55 o
   1   9   8       22.82       19.51      4.02 o
   2   9   8        7.85        6.18      4.72 o
   3   9   8        0.21       13.39     10.57 o
   4   9   8       56.09       47.33      4.17 o
   5   9   8        8.96        8.69      4.65 o
   6   9   8        3.93        9.09      4.69 o
  -6  10   8        0.45        1.31      5.07 o
  -5  10   8        0.24        7.28      4.85 o
  -4  10   8        4.01       14.74     11.39 o
  -3  10   8        5.66       22.82      7.19 o
  -2  10   8       18.25       21.92      6.71 o
  -1  10   8        4.84        6.61      5.24 o
   0  10   8        5.36       15.94      4.82 o
   1  10   8        0.26       -4.04      4.49 o
   2  10   8       10.52        9.61      5.48 o
 -19   0   9        0.96       17.46     16.80 o
 -17   0   9        0.36        9.03      6.08 o
 -15   0   9        8.89        5.41     10.75 o
 -13   0   9       18.01       35.40      9.98 o
 -11   0   9      138.64      152.92      4.17 o
  -9   0   9       60.59       59.88      3.49 o
  -7   0   9       64.28       73.51      5.04 o
  -5   0   9     1081.20     1207.00     29.05 o
  -3   0   9     2265.63     1993.20    123.37 o
  -1   0   9       14.61        2.14      5.01 o
   1   0   9      615.06      641.00     45.41 o
   3   0   9      416.53      423.51     57.35 o
   5   0   9       22.34       21.30     12.29 o
   7   0   9      734.15      756.65     64.78 o
   9   0   9        0.43       11.12      4.66 o
  11   0   9       27.27       35.64      5.03 o
  13   0   9       13.54       11.11      4.38 o
 -19   1   9        5.31       14.95      3.70 o
 -18   1   9        6.91       13.66      5.18 o
 -17   1   9        1.35        5.63      7.31 o
 -16   1   9        0.01       10.68      5.51 o
 -15   1   9       91.84       87.52      3.41 o
 -14   1   9      114.91       96.49      5.45 o
 -13   1   9       26.31       33.46      5.64 o
 -12   1   9       27.21       20.88      3.81 o
 -11   1   9        7.63       15.01      4.05 o
 -10   1   9        4.54        5.18      2.70 o
  -9   1   9       20.86       31.81      4.85 o
  -8   1   9      374.17      394.52     15.29 o
  -7   1   9        6.87       16.44      3.49 o
  -6   1   9       64.40       72.36      3.18 o
  -5   1   9        2.55       11.43      3.36 o
  -4   1   9     1129.29     1108.71     21.77 o
  -3   1   9       31.02       31.78      3.75 o
  -2   1   9       93.36       87.96      6.32 o
  -1   1   9       36.66       49.41      3.86 o
   0   1   9      220.39      223.63     16.45 o
   1   1   9      356.30      347.00     16.91 o
   2   1   9       36.94       54.95      4.17 o
   3   1   9       37.03       46.55      3.77 o
   4   1   9      104.03      104.48      3.43 o
   5   1   9      196.11      213.62      7.08 o
   6   1   9      860.23      886.05     52.34 o
   7   1   9      100.98       79.63      3.57 o
   8   1   9      298.92      279.15     12.68 o
   9   1   9      107.49       93.28      4.90 o
  10   1   9        4.91        0.72      8.94 o
  11   1   9        0.84        3.76      6.50 o
  12   1   9        0.25       -1.51      7.57 o
  13   1   9        2.28        8.48      3.52 o
  14   1   9        6.94        3.85      4.03 o
 -19   2   9        2.02        3.64      3.87 o
 -18   2   9        0.52        1.07      3.38 o
 -17   2   9        0.97       18.73      5.39 o
 -16   2   9       12.19       19.35      4.41 o
 -15   2   9       33.62       43.57      5.28 o
 -14   2   9        0.27       -3.54      3.54 o
 -13   2   9        0.05        4.15      2.72 o
 -12   2   9      201.58      184.48     13.92 o
 -11   2   9      659.94      664.84     16.29 o
 -10   2   9      369.17      340.69     14.31 o
  -9   2   9       35.27       33.73      2.76 o
  -8   2   9        0.63        4.65      2.83 o
  -7   2   9      788.33      784.20     15.92 o
  -6   2   9      181.04      178.57      3.85 o
  -5   2   9      130.76       96.80      3.90 o
  -4   2   9      269.10      311.79     12.61 o
  -3   2   9        7.90        5.38      2.76 o
  -2   2   9       21.29       29.10      3.36 o
  -1   2   9       18.27       26.91      3.54 o
   0   2   9        2.79        8.70      3.76 o
   1   2   9        0.11       -3.06      3.06 o
   2   2   9        2.40        2.27      3.28 o
   3   2   9        0.34       12.81      3.31 o
   4   2   9       28.18       35.07      4.15 o
   5   2   9        2.46       20.07      7.84 o
   6   2   9      303.63      320.91     12.77 o
   7   2   9      148.30      138.96     10.68 o
   8   2   9        7.39        5.92      3.33 o
   9   2   9       59.65       57.27      3.74 o
  10   2   9        0.39       13.62      5.11 o
  11   2   9        2.29       -0.39      3.33 o
  12   2   9       20.08       24.59      4.50 o
  13   2   9        1.51        5.33      9.30 o
  14   2   9        0.05       13.73      7.66 o
 -18   3   9        0.17       10.19      4.08 o
 -17   3   9        1.23        7.47      3.35 o
 -16   3   9       43.34       31.71      4.11 o
 -15   3   9        7.08        7.93      4.49 o
 -14   3   9        3.93        6.39      4.26 o
 -13   3   9        4.51        2.35      2.95 o
 -12   3   9       30.22       32.82      2.97 o
 -11   3   9        0.29        1.57      2.99 o
 -10   3   9       12.60       12.13      3.42 o
  -9   3   9       36.48       35.20      3.55 o
  -8   3   9      135.38      130.25      5.58 o
  -7   3   9        2.54        7.95      6.02 o
  -6   3   9        3.38       12.40      3.19 o
  -5   3   9       39.74       36.18      3.46 o
  -4   3   9        4.79       11.64      3.11 o
  -3   3   9      167.44      158.99      3.85 o
  -2   3   9       61.74       53.06      3.98 o
  -1   3   9      388.70      433.94     14.85 o
   0   3   9       32.62       36.52      3.56 o
   1   3   9        7.39       13.52      3.37 o
   2   3   9       10.89       14.84      3.37 o
   3   3   9       16.63       16.70      5.66 o
   4   3   9      109.66      121.78      3.89 o
   5   3   9      142.77      154.02     12.87 o
   6   3   9        2.80        2.01      4.57 o
   7   3   9       65.17       70.66      5.99 o
   8   3   9       19.60       17.84      4.75 o
   9   3   9        0.79        1.85      3.60 o
  10   3   9        0.01        6.82      4.07 o
  11   3   9        4.67        8.54      7.98 o
  12   3   9        0.53       10.22      4.59 o
  13   3   9       18.02       14.99      4.07 o
  14   3   9        1.46       -1.67      3.80 o
 -18   4   9        0.00       -5.36      5.36 o
 -17   4   9       30.76       23.82      3.97 o
 -16   4   9        1.27        6.50      4.53 o
 -15   4   9        0.00        2.19      6.97 o
 -14   4   9       36.26       39.19      6.68 o
 -13   4   9        0.00       -1.61      3.87 o
 -12   4   9        2.00        5.98      2.96 o
 -11   4   9       14.30       20.22      3.26 o
 -10   4   9      205.41      167.04      6.69 o
  -9   4   9      226.68      230.00      6.09 o
  -8   4   9       38.64       31.81      4.13 o
  -7   4   9       13.14       17.44      3.56 o
  -6   4   9      119.64      121.89      3.18 o
  -5   4   9        2.07        7.98      4.50 o
  -4   4   9      356.23      321.06      6.70 o
  -3   4   9       95.96       84.55      4.30 o
  -2   4   9        3.89       10.85      3.39 o
  -1   4   9       78.87       81.59      4.50 o
   0   4   9      144.42      159.87      6.16 o
   1   4   9       14.75        2.32      5.46 o
   2   4   9        4.36        1.99      3.26 o
   3   4   9        4.35       -1.32      5.53 o
   4   4   9       23.06       24.54      3.44 o
   5   4   9      388.26      383.54     16.17 o
   6   4   9      188.05      185.47     15.22 o
   7   4   9       76.38       71.69      9.95 o
   8   4   9        0.20        2.88      5.86 o
   9   4   9       26.13       30.67      7.05 o
  10   4   9       54.00       53.55      3.92 o
  11   4   9       17.92       14.55      3.59 o
  12   4   9       16.92       19.46      6.39 o
  13   4   9        0.28       22.02      6.25 o
 -17   5   9        0.03       -1.27      4.03 o
 -16   5   9        0.22        8.44      3.61 o
 -15   5   9        0.56       -1.98      4.56 o
 -14   5   9        0.00       -0.19      4.73 o
 -13   5   9        2.31        7.19      2.84 o
 -12   5   9        8.83        4.99      3.56 o
 -11   5   9        7.33       19.97      5.20 o
 -10   5   9       22.75       16.93      7.10 o
  -9   5   9       44.07       29.48      5.23 o
  -8   5   9        1.96        7.36      5.21 o
  -7   5   9       21.63       18.69      4.05 o
  -6   5   9      620.77      616.82     28.86 o
  -5   5   9      335.83      298.86     17.05 o
  -4   5   9      168.75      155.37      3.94 o
  -3   5   9        0.60        6.42      3.29 o
  -2   5   9       73.28       80.14      9.70 o
  -1   5   9      116.20      111.63      4.38 o
   0   5   9       41.10       48.99      4.67 o
   1   5   9        3.85        7.91      3.34 o
   2   5   9        2.93        4.69      3.66 o
   3   5   9       23.03       24.35      4.25 o
   4   5   9        2.25        4.22      4.23 o
   5   5   9      186.51      183.00      8.96 o
   6   5   9      130.70      131.78     11.99 o
   7   5   9        3.10        9.35      6.46 o
   8   5   9        0.17        7.00      4.43 o
   9   5   9        7.09        9.33      5.69 o
  10   5   9       16.18       16.66      3.90 o
  11   5   9        3.96        8.64      5.32 o
  12   5   9        5.87        6.46      3.48 o
 -16   6   9        0.07        3.16      7.86 o
 -15   6   9        4.23        3.99      3.80 o
 -14   6   9       25.65       39.90      6.82 o
 -13   6   9        1.93        0.07      3.21 o
 -12   6   9       10.54       20.01      7.26 o
 -11   6   9        3.89        1.50      4.53 o
 -10   6   9        1.66       11.91      4.98 o
  -9   6   9       13.50       12.86      3.98 o
  -8   6   9        6.90        2.97      4.71 o
  -7   6   9        1.34        5.31      3.99 o
  -6   6   9      194.60      174.18      5.23 o
  -5   6   9      240.39      218.48     11.02 o
  -4   6   9       28.21       27.59      4.48 o
  -3   6   9        0.21        1.84      3.67 o
  -2   6   9       88.06       99.33      8.55 o
  -1   6   9       25.69       26.98      3.44 o
   0   6   9      230.30      234.39     14.04 o
   1   6   9       82.10       83.67      6.01 o
   2   6   9       35.98       36.15      5.52 o
   3   6   9       56.19       44.08      6.38 o
   4   6   9        4.72        4.23      4.74 o
   5   6   9       28.40       24.01      4.80 o
   6   6   9        2.27        7.93      3.70 o
   7   6   9       37.65       50.28      6.88 o
   8   6   9       11.23        9.93      7.60 o
   9   6   9        1.46        2.61      4.83 o
  10   6   9        0.48        9.03     11.28 o
  11   6   9        4.87        9.66      4.33 o
 -14   7   9       12.59        8.34      6.43 o
 -13   7   9        0.94        3.91      4.73 o
 -12   7   9       19.37       20.63      5.07 o
 -11   7   9       36.89       42.41      5.65 o
 -10   7   9        0.89       12.63      4.90 o
  -9   7   9        3.54       -4.00      7.21 o
  -8   7   9       66.66       63.84      5.23 o
  -7   7   9       47.68       32.98      4.27 o
  -6   7   9        0.36        8.36      4.27 o
  -5   7   9      223.50      219.44     10.26 o
  -4   7   9       33.65       37.65      3.54 o
  -3   7   9        5.14        4.80      3.82 o
  -2   7   9        5.69        9.02      6.31 o
  -1   7   9        2.54       -1.04      3.70 o
   0   7   9      109.15      112.05     12.52 o
   1   7   9       13.81       15.36      3.91 o
   2   7   9        6.18        4.38      3.78 o
   3   7   9       31.03       24.95      6.68 o
   4   7   9       46.68       57.60      5.62 o
   5   7   9       21.74       19.24      5.60 o
   6   7   9        7.36        3.28      3.81 o
   7   7   9        3.05        6.91      4.92 o
   8   7   9        0.61       11.52      3.96 o
   9   7   9       11.71       10.96      5.17 o
  10   7   9        0.07        1.02      8.88 o
 -12   8   9        5.22       10.54      5.09 o
 -11   8   9        0.02        1.38      8.06 o
 -10   8   9       10.55       17.42      6.33 o
  -9   8   9      116.41      108.58      8.69 o
  -8   8   9       34.95       27.83      3.90 o
  -7   8   9      144.02      115.20      6.88 o
  -6   8   9       33.08       27.96      4.97 o
  -5   8   9       37.97       30.43      4.37 o
  -4   8   9       53.25       46.38      4.55 o
  -3   8   9        0.20       10.74      4.15 o
  -2   8   9        5.13        8.47      6.46 o
  -1   8   9        0.09        2.10      4.09 o
   0   8   9        1.18       10.48      7.39 o
   1   8   9       12.68       13.50      4.64 o
   2   8   9        0.74        5.74      4.38 o
   3   8   9       65.71       70.40      5.03 o
   4   8   9        0.66        4.13      3.66 o
   5   8   9       19.20       23.83      5.14 o
   6   8   9       11.01       15.92      5.92 o
   7   8   9        1.00        2.73      4.71 o
   8   8   9        0.44        3.43      7.64 o
 -10   9   9       15.96       21.66      5.04 o
  -9   9   9        3.33       10.08      4.67 o
  -8   9   9       14.69        1.38      6.46 o
  -7   9   9        5.24        8.89      4.54 o
  -6   9   9        0.24        8.38      4.62 o
  -5   9   9       19.26        7.43      5.18 o
  -4   9   9        0.03        1.43      5.43 o
  -3   9   9       10.32       16.05      4.47 o
  -2   9   9        3.54        5.83     14.22 o
  -1   9   9        0.10       -1.97      4.67 o
   0   9   9        0.40        5.56      4.39 o
   1   9   9        0.30        8.32      4.14 o
   2   9   9       24.56       31.91      4.31 o
   3   9   9       31.72       22.48      4.14 o
   4   9   9       19.20       33.60     13.49 o
   5   9   9        0.76       -5.71      5.71 o
  -5  10   9        4.61        1.45      6.25 o
  -4  10   9        0.29       -1.56      5.34 o
  -3  10   9        0.36        4.61      5.53 o
  -2  10   9        3.18        5.58      5.45 o
  -1  10   9        0.23        1.11      5.76 o
   0  10   9        4.09       10.90      4.84 o
 -18   0  10        0.01       -1.06      6.00 o
 -16   0  10       34.03       58.51     14.34 o
 -14   0  10        0.75        4.57      4.31 o
 -12   0  10     1050.91     1043.97     49.54 o
 -10   0  10       72.70       86.66      8.30 o
  -8   0  10      144.95      138.93      7.64 o
  -6   0  10     1732.61     1799.38     15.34 o
  -4   0  10     3589.68     3655.27     33.37 o
  -2   0  10     1240.21     1126.04    102.14 o
   0   0  10       56.88       64.61      6.05 o
   2   0  10      268.54      293.53     19.44 o
   4   0  10      194.08      183.20     12.51 o
   6   0  10      203.93      214.83      5.41 o
   8   0  10       73.23       61.09     10.93 o
  10   0  10        0.29       -2.41      4.96 o
  12   0  10       56.27       49.17      8.89 o
  14   0  10       20.49       19.91      7.80 o
 -19   1  10        7.79       12.41      5.11 o
 -18   1  10        0.00       -0.63      5.72 o
 -17   1  10        4.34       14.80      3.25 o
 -16   1  10       16.57       20.10      2.88 o
 -15   1  10       17.19       27.17      4.51 o
 -14   1  10        6.30        9.50      5.46 o
 -13   1  10      169.09      171.05      5.68 o
 -12   1  10       33.65       34.79      2.64 o
 -11   1  10        2.72        7.89      2.80 o
 -10   1  10      140.90      147.97      5.02 o
  -9   1  10        1.56       11.16      3.04 o
  -8   1  10       44.02       38.64      3.43 o
  -7   1  10        3.48        5.25      2.97 o
  -6   1  10        2.34        1.87      2.49 o
  -5   1  10        5.69        8.02      2.79 o
  -4   1  10      162.44      145.89      5.01 o
  -3   1  10      797.36      799.03     12.34 o
  -2   1  10       27.97       21.71      3.48 o
  -1   1  10        6.08        6.91      2.68 o
   0   1  10      533.56      527.84     22.61 o
   1   1  10      147.33      118.24     10.05 o
   2   1  10       11.70       22.59      3.67 o
   3   1  10      215.95      236.92      6.62 o
   4   1  10      868.52      915.85     44.79 o
   5   1  10      374.02      365.17     27.45 o
   6   1  10       97.03       98.12      9.31 o
   7   1  10      673.11      621.63     39.75 o
   8   1  10      130.63      110.41     12.94 o
   9   1  10        2.99        2.94      3.34 o
  10   1  10        2.06       -6.18      6.18 o
  11   1  10       14.92       22.47      7.00 o
  12   1  10        1.69        2.07      5.86 o
  13   1  10       11.91       12.45     10.64 o
  14   1  10        0.50       -1.76      6.84 o
 -19   2  10        2.27        1.84      3.80 o
 -18   2  10        0.00       11.50      5.83 o
 -17   2  10        6.75       16.24      3.62 o
 -16   2  10       41.67       42.49      6.13 o
 -15   2  10       19.71       28.74      4.84 o
 -14   2  10      141.31      127.75      4.27 o
 -13   2  10       52.81       47.48      3.98 o
 -12   2  10        1.73       15.34      3.92 o
 -11   2  10       33.29       40.64      4.58 o
 -10   2  10      233.54      224.38     10.16 o
  -9   2  10        7.02        0.86      3.26 o
  -8   2  10       97.80       74.14      4.27 o
  -7   2  10        1.56        2.18      2.79 o
  -6   2  10        0.40        0.48      4.53 o
  -5   2  10        5.38       10.27      2.95 o
  -4   2  10      122.89      111.57      3.36 o
  -3   2  10       88.48      102.45      4.37 o
  -2   2  10      300.24      325.31     18.49 o
  -1   2  10      321.86      293.54     12.33 o
   0   2  10      241.51      231.78     12.14 o
   1   2  10       28.96       41.13      4.73 o
   2   2  10       39.68       41.74      5.47 o
   3   2  10       84.00       82.53      9.42 o
   4   2  10     1013.91      992.70     44.11 o
   5   2  10      112.64      127.83     10.55 o
   6   2  10      181.47      209.46     12.31 o
   7   2  10        2.13        1.90      3.61 o
   8   2  10        7.59        7.79      3.73 o
   9   2  10        3.95       10.26      4.88 o
  10   2  10        0.68        8.06      3.28 o
  11   2  10        0.68       -0.13      6.44 o
  12   2  10       54.67       45.96      4.27 o
  13   2  10        1.08       -3.23      6.53 o
 -18   3  10       13.07       19.95      5.02 o
 -17   3  10       20.98       31.64      4.85 o
 -16   3  10       20.12       17.37      4.33 o
 -15   3  10       77.60       73.57      2.84 o
 -14   3  10       27.13       36.90      3.27 o
 -13   3  10       25.63       25.56      2.51 o
 -12   3  10        2.45        4.43      2.55 o
 -11   3  10       56.65       47.80      4.95 o
 -10   3  10       51.36       53.57      3.78 o
  -9   3  10      267.50      251.80     12.17 o
  -8   3  10      164.29      161.52      6.61 o
  -7   3  10      290.47      255.58     10.81 o
  -6   3  10      957.59      943.43     31.18 o
  -5   3  10       82.56       77.98      4.41 o
  -4   3  10       25.14       30.15      4.44 o
  -3   3  10      153.28      136.07      6.67 o
  -2   3  10      177.10      160.89      7.34 o
  -1   3  10      104.34       87.08      3.74 o
   0   3  10        2.51       11.89      3.81 o
   1   3  10       76.84       78.48      3.23 o
   2   3  10       36.76       49.53      4.20 o
   3   3  10        0.99        1.29      3.02 o
   4   3  10        9.24       14.93      3.11 o
   5   3  10       20.15       22.08      3.70 o
   6   3  10       32.35       34.20      3.71 o
   7   3  10       86.44       75.77      4.80 o
   8   3  10        0.69        1.09      6.52 o
   9   3  10       37.92       24.16      3.47 o
  10   3  10        1.90        6.53      5.00 o
  11   3  10       35.09       29.85      4.11 o
  12   3  10        1.54        6.34      4.76 o
  13   3  10        4.24        9.94      4.15 o
 -18   4  10        2.26        7.03      3.68 o
 -17   4  10        3.82        1.91      6.34 o
 -16   4  10        1.43        3.82      3.15 o
 -15   4  10        3.10       10.31      3.30 o
 -14   4  10        8.22        9.90      3.13 o
 -13   4  10       17.32       19.74      2.77 o
 -12   4  10       76.74       72.23      3.50 o
 -11   4  10       24.39       37.19      4.42 o
 -10   4  10       10.41       13.54      4.34 o
  -9   4  10       13.32       11.52      5.82 o
  -8   4  10      310.25      268.88     12.71 o
  -7   4  10       75.18       75.25      4.21 o
  -6   4  10      253.65      236.71      6.89 o
  -5   4  10      153.60      136.50      3.37 o
  -4   4  10      413.04      386.61      4.18 o
  -3   4  10      551.50      523.16     13.47 o
  -2   4  10      112.13       89.85      4.40 o
  -1   4  10       21.39       20.12      3.44 o
   0   4  10       18.94       25.11      3.84 o
   1   4  10       26.41       30.95      3.89 o
   2   4  10       27.92       31.31      3.41 o
   3   4  10       26.31       27.58      3.33 o
   4   4  10       54.32       57.72      3.43 o
   5   4  10        6.01       15.01      3.07 o
   6   4  10       30.20       31.29      3.68 o
   7   4  10       26.22       30.40      4.04 o
   8   4  10       21.73       16.97      3.61 o
   9   4  10        3.94       10.36      3.74 o
  10   4  10        0.30       -2.54      5.51 o
  11   4  10        0.00        8.41      3.62 o
  12   4  10        8.50        4.73      8.10 o
 -17   5  10       48.82       49.72      4.06 o
 -16   5  10       27.19       23.67      4.12 o
 -15   5  10        1.55        0.81      2.79 o
 -14   5  10        2.06       -1.13      3.16 o
 -13   5  10        7.81        7.13      3.43 o
 -12   5  10       13.99       17.42      3.95 o
 -11   5  10        6.58        1.72      4.08 o
 -10   5  10       29.14       33.57      4.99 o
  -9   5  10       71.96       59.38      4.33 o
  -8   5  10       63.79       62.74      6.87 o
  -7   5  10        0.77       -0.11      4.10 o
  -6   5  10      360.47      343.81     15.34 o
  -5   5  10       25.95       31.01      3.34 o
  -4   5  10        2.62        5.64      2.82 o
  -3   5  10      161.64      159.60      3.44 o
  -2   5  10      237.63      223.68      7.39 o
  -1   5  10       24.33       20.49      3.62 o
   0   5  10        7.80        3.43      3.68 o
   1   5  10       29.75       22.48      3.45 o
   2   5  10      204.97      201.68     10.94 o
   3   5  10       65.35       70.16      3.71 o
   4   5  10       16.62       30.93      6.70 o
   5   5  10       91.39       93.24      4.13 o
   6   5  10       24.82       24.42      4.68 o
   7   5  10        0.10        7.11      4.29 o
   8   5  10       16.64       20.94      8.92 o
   9   5  10        2.64        7.99      3.26 o
  10   5  10        5.24       15.05      4.06 o
  11   5  10       11.83       -0.50      5.66 o
 -16   6  10        0.00        2.21      5.47 o
 -15   6  10        3.66       11.51      4.16 o
 -14   6  10       10.15       26.11      4.18 o
 -13   6  10        0.59        7.79      4.29 o
 -12   6  10        0.07        6.88      7.98 o
 -11   6  10        1.78        2.75      3.75 o
 -10   6  10       16.95       31.12      6.13 o
  -9   6  10       49.34       44.46      4.18 o
  -8   6  10        6.62        9.21     10.84 o
  -7   6  10        5.52        6.00      3.80 o
  -6   6  10      152.64      155.69      6.94 o
  -5   6  10        6.16        7.07      3.29 o
  -4   6  10       15.73       28.96      3.55 o
  -3   6  10       28.06       22.47      3.57 o
  -2   6  10       96.26       91.70      4.44 o
  -1   6  10      145.59      133.12      6.72 o
   0   6  10        2.49        6.92      3.83 o
   1   6  10        3.41       13.24      4.92 o
   2   6  10       10.19       12.68      3.88 o
   3   6  10        1.78        1.44      4.52 o
   4   6  10       12.87       17.21      4.79 o
   5   6  10        0.49        1.66      4.29 o
   6   6  10       13.14       26.91      4.24 o
   7   6  10       11.47       20.79      8.13 o
   8   6  10        8.59       13.91     12.08 o
   9   6  10       19.13       12.04      8.54 o
  10   6  10        1.51       -4.14      4.86 o
 -14   7  10        0.79       -4.07      6.80 o
 -13   7  10        1.00        8.40      7.88 o
 -12   7  10        0.11       18.20      7.32 o
 -11   7  10        0.35        5.72      5.01 o
 -10   7  10        4.87        8.80      4.91 o
  -9   7  10       31.02       24.27      5.62 o
  -8   7  10       38.71       36.53      5.57 o
  -7   7  10        0.12       10.18      4.14 o
  -6   7  10       46.54       41.72      4.93 o
  -5   7  10        2.04       -3.68      3.68 o
  -4   7  10        1.69        9.77      4.22 o
  -3   7  10        0.45       19.50      8.19 o
  -2   7  10       29.59       30.79      5.25 o
  -1   7  10        4.46       -3.67      5.08 o
   0   7  10        3.87       13.08      4.84 o
   1   7  10       92.25      103.59     10.22 o
   2   7  10       10.97       16.35      6.01 o
   3   7  10        9.69       19.42      4.85 o
   4   7  10       37.86       33.71      4.67 o
   5   7  10        0.02        5.79      4.37 o
   6   7  10       30.06       35.43      4.10 o
   7   7  10        2.21        2.61      5.27 o
   8   7  10       24.28       36.45      8.04 o
   9   7  10        3.11       -1.56      4.72 o
 -12   8  10        1.73        7.60      7.58 o
 -11   8  10       14.64        3.08      5.37 o
 -10   8  10       50.64       41.54      4.63 o
  -9   8  10        2.27        3.85      4.48 o
  -8   8  10        8.91       26.01      7.92 o
  -7   8  10        7.20       12.67      5.06 o
  -6   8  10       11.50       24.32      5.05 o
  -5   8  10        6.05        0.71      3.90 o
  -4   8  10        1.75       13.88      5.74 o
  -3   8  10        6.46        8.20      3.89 o
  -2   8  10        2.46       11.14      4.21 o
  -1   8  10       11.04       14.35     10.82 o
   0   8  10       26.10       27.10      4.19 o
   1   8  10        8.70        7.18      4.17 o
   2   8  10       37.40       41.85      3.86 o
   3   8  10        1.56        3.96      4.86 o
   4   8  10        8.81        8.76      3.64 o
   5   8  10        2.95        6.09      3.90 o
   6   8  10        1.26       21.70     10.78 o
   7   8  10        5.69       23.66      4.25 o
  -9   9  10        4.22       -2.33      8.49 o
  -8   9  10       11.53       20.73     10.28 o
  -7   9  10        2.64        7.10      5.30 o
  -6   9  10        6.78       10.96      6.04 o
  -5   9  10       10.37       14.56      4.57 o
  -4   9  10        0.79        9.19      3.91 o
  -3   9  10        1.35       -2.54      5.11 o
  -2   9  10        7.86        6.66      4.43 o
  -1   9  10        0.47       11.13      8.99 o
   0   9  10       12.04       10.60      8.20 o
   1   9  10       11.84       24.30      6.84 o
   2   9  10       19.25       18.02      3.94 o
   3   9  10        0.97        5.22      4.34 o
   4   9  10        0.63       15.26      5.54 o
 -19   0  11       11.99       -1.36      4.50 o
 -17   0  11        1.68        6.98      5.06 o
 -15   0  11       40.54       37.62      4.23 o
 -13   0  11      319.95      307.18     27.56 o
 -11   0  11       48.80       53.79      4.58 o
  -9   0  11      302.54      278.80     19.15 o
  -7   0  11       35.40       35.05      7.11 o
  -5   0  11      251.22      236.45     12.20 o
  -3   0  11      203.57      181.79     16.38 o
  -1   0  11       98.98       99.54      6.82 o
   1   0  11       21.07       16.94      5.91 o
   3   0  11       15.36       17.25      5.95 o
   5   0  11      176.47      187.00     31.34 o
   7   0  11       13.04       19.64      4.13 o
   9   0  11      190.96      187.45     36.32 o
  11   0  11        8.74       -6.14      6.14 o
  13   0  11       80.63       58.53     11.27 o
 -19   1  11        1.01        5.04      3.91 o
 -18   1  11        0.36        2.94      5.45 o
 -17   1  11       14.38        1.39      6.20 o
 -16   1  11        0.02        0.71      3.32 o
 -15   1  11       82.98       74.97      5.49 o
 -14   1  11       12.22       15.87      3.47 o
 -13   1  11        6.92        4.08      4.66 o
 -12   1  11       51.89       53.57      3.84 o
 -11   1  11       64.17       64.51      3.70 o
 -10   1  11       14.26       13.68      2.51 o
  -9   1  11       22.65       32.12      4.66 o
  -8   1  11       11.49       18.36      3.84 o
  -7   1  11       25.19       36.68      2.77 o
  -6   1  11       23.37       29.06      3.01 o
  -5   1  11      175.54      183.87      8.89 o
  -4   1  11        1.01        3.67      3.37 o
  -3   1  11       99.94      120.36      3.46 o
  -2   1  11      210.10      181.77      6.63 o
  -1   1  11      113.22       94.50      5.96 o
   0   1  11       32.32       31.28      3.40 o
   1   1  11        2.02        1.30      3.97 o
   2   1  11       34.74       41.65      4.24 o
   3   1  11      893.16      838.85     70.48 o
   4   1  11       31.86       43.29      4.10 o
   5   1  11       98.23      119.21     11.49 o
   6   1  11       30.23       35.91      7.22 o
   7   1  11       69.97       72.81      9.36 o
   8   1  11      144.42      136.40      9.62 o
   9   1  11       18.49        9.47      3.74 o
  10   1  11        0.21       -5.16      9.86 o
  11   1  11        4.44        2.35      4.15 o
  12   1  11        1.20        6.47      3.62 o
  13   1  11        1.31        0.50      9.02 o
 -19   2  11        1.00        6.30      9.54 o
 -18   2  11        4.00        7.38      5.53 o
 -17   2  11        4.17       12.95      3.61 o
 -16   2  11        2.34       -0.05      4.57 o
 -15   2  11        2.61        6.82      5.39 o
 -14   2  11      111.24      117.03      3.18 o
 -13   2  11       34.22       36.86      2.97 o
 -12   2  11       40.06       45.58      2.61 o
 -11   2  11       21.63       32.14      2.79 o
 -10   2  11       49.46       49.30      3.00 o
  -9   2  11       20.36       19.45      2.67 o
  -8   2  11      136.27      145.55      3.69 o
  -7   2  11      164.18      155.77      3.01 o
  -6   2  11       37.16       37.20      4.24 o
  -5   2  11      292.47      288.95      4.15 o
  -4   2  11      408.01      395.34     12.86 o
  -3   2  11      223.36      194.39     11.90 o
  -2   2  11       67.05       76.24      4.00 o
  -1   2  11       61.17       77.51      6.09 o
   0   2  11       98.84       95.29      5.78 o
   1   2  11       17.70       19.46      3.29 o
   2   2  11        0.08        0.72      3.26 o
   3   2  11      447.78      460.21     33.89 o
   4   2  11      144.79      154.29      3.73 o
   5   2  11      411.76      434.82     14.31 o
   6   2  11       14.30       17.08      5.36 o
   7   2  11        9.87       14.19      3.74 o
   8   2  11      108.00      112.69      4.30 o
   9   2  11        0.18        8.17      9.49 o
  10   2  11       44.86       41.53      3.86 o
  11   2  11        2.63       -6.08      6.08 o
  12   2  11        0.16        8.93      3.35 o
  13   2  11        3.61        9.39      5.41 o
 -18   3  11        0.00        1.29      3.12 o
 -17   3  11        4.58        1.01      3.61 o
 -16   3  11        6.44        8.21      2.75 o
 -15   3  11      106.49      104.35      5.68 o
 -14   3  11        3.92        9.82      2.77 o
 -13   3  11        2.03        5.48      3.90 o
 -12   3  11        8.09       16.75      2.79 o
 -11   3  11       66.52       70.34      5.25 o
 -10   3  11       92.01       75.34      4.20 o
  -9   3  11        1.35        2.35      3.60 o
  -8   3  11      873.60      853.29     39.62 o
  -7   3  11      363.57      355.94      8.93 o
  -6   3  11      131.06      121.38      8.99 o
  -5   3  11      351.46      345.42     14.35 o
  -4   3  11       92.23      105.96      7.20 o
  -3   3  11      161.84      165.89      7.26 o
  -2   3  11        5.31        9.73      2.90 o
  -1   3  11      200.74      197.48      9.07 o
   0   3  11       35.87       41.57      3.70 o
   1   3  11        0.01        7.84      4.98 o
   2   3  11        7.44       12.74      3.10 o
   3   3  11      502.77      474.80     22.71 o
   4   3  11      105.25       80.01      7.43 o
   5   3  11      410.64      383.30     30.28 o
   6   3  11      126.34      125.61      6.61 o
   7   3  11        5.41        8.45      5.37 o
   8   3  11       14.41        6.20      3.36 o
   9   3  11        0.03       16.91      6.54 o
  10   3  11        8.55       10.66      3.88 o
  11   3  11        2.37       10.78      6.26 o
  12   3  11       16.56        8.78      5.88 o
 -17   4  11       14.41       24.95      3.28 o
 -16   4  11        3.90        5.09      3.48 o
 -15   4  11        0.94        1.01      3.98 o
 -14   4  11       17.68       22.24      3.68 o
 -13   4  11       68.63       68.94      3.06 o
 -12   4  11       47.91       49.65      4.05 o
 -11   4  11       58.35       60.81      5.72 o
 -10   4  11        3.06        1.37      6.41 o
  -9   4  11      112.45      111.16      8.29 o
  -8   4  11      370.50      322.91     16.77 o
  -7   4  11      270.10      254.77     14.19 o
  -6   4  11       63.23       60.74      4.82 o
  -5   4  11       22.31       33.77      3.48 o
  -4   4  11        2.03        7.67      3.56 o
  -3   4  11      356.90      327.11      7.06 o
  -2   4  11      178.09      171.12      9.08 o
  -1   4  11        0.36        0.17      3.74 o
   0   4  11       11.22       10.47      3.73 o
   1   4  11       91.83       73.20      3.80 o
   2   4  11        1.64       10.78      4.96 o
   3   4  11       18.20       34.98      4.67 o
   4   4  11       23.49        8.80      3.14 o
   5   4  11       61.84       58.30      7.35 o
   6   4  11       36.02       27.24      3.80 o
   7   4  11       22.07       24.71      3.65 o
   8   4  11        2.74       15.90      3.78 o
   9   4  11        8.97        9.53      6.36 o
  10   4  11       20.92       30.33      7.20 o
  11   4  11        8.00        9.83      6.54 o
  12   4  11        4.15       -0.39      5.06 o
 -17   5  11        5.25        9.02      6.95 o
 -16   5  11        3.19        7.45      3.33 o
 -15   5  11        1.64        9.82      3.46 o
 -14   5  11       14.58       18.88      3.99 o
 -13   5  11       12.96       22.13      4.88 o
 -12   5  11        4.23        0.22      5.70 o
 -11   5  11        0.18        0.05      6.33 o
 -10   5  11        0.82       24.39     11.67 o
  -9   5  11       16.26       24.83      6.95 o
  -8   5  11        3.86        5.67      6.34 o
  -7   5  11        7.19        8.13      4.36 o
  -6   5  11        3.94        0.31      5.17 o
  -5   5  11       39.22       48.26      3.60 o
  -4   5  11       72.38       80.00      3.35 o
  -3   5  11       19.80       23.50      6.33 o
  -2   5  11       33.30       39.92      4.62 o
  -1   5  11      209.81      198.66      7.03 o
   0   5  11       37.97       32.68      4.35 o
   1   5  11       26.52       22.42      3.30 o
   2   5  11       53.29       58.87      5.51 o
   3   5  11       35.75       38.05      5.24 o
   4   5  11       85.37       77.87      4.83 o
   5   5  11        0.04        2.88      4.52 o
   6   5  11       52.35       45.11      4.78 o
   7   5  11        2.74        1.56      5.14 o
   8   5  11       17.17       23.38      3.99 o
   9   5  11        0.09       10.10      5.36 o
  10   5  11        8.25       -1.18      6.04 o
  11   5  11       11.78       10.87      4.00 o
 -15   6  11        1.72       18.79      3.84 o
 -14   6  11        9.82       18.02      5.83 o
 -13   6  11        1.07        6.59      5.10 o
 -12   6  11        3.11       -2.62      6.55 o
 -11   6  11       49.69       66.30      5.24 o
 -10   6  11       36.66       29.84      4.98 o
  -9   6  11        1.74        2.77      5.56 o
  -8   6  11       19.64       26.32      4.18 o
  -7   6  11       42.39       42.46      4.19 o
  -6   6  11       34.60       29.76      6.40 o
  -5   6  11        1.02        5.74      4.57 o
  -4   6  11        2.74        8.58      3.97 o
  -3   6  11        3.00        2.93      4.57 o
  -2   6  11        0.84        3.45      6.28 o
  -1   6  11       73.25       68.37      3.86 o
   0   6  11        2.01       -1.68      3.12 o
   1   6  11        6.61        4.84      4.46 o
   2   6  11       38.71       41.43      4.80 o
   3   6  11       27.92       21.09      4.80 o
   4   6  11        0.77       -2.29      5.62 o
   5   6  11        8.52       15.27      3.97 o
   6   6  11        5.87        0.51      8.29 o
   7   6  11       51.15       42.64      5.38 o
   8   6  11        1.86        6.21      5.07 o
   9   6  11        1.21        8.20      5.25 o
 -14   7  11        0.14       12.26      3.74 o
 -13   7  11        0.17       -4.60     10.29 o
 -12   7  11        6.60        1.76     10.64 o
 -11   7  11        5.22        8.99      8.10 o
 -10   7  11        2.05       16.62      5.15 o
  -9   7  11       19.50       17.44      8.24 o
  -8   7  11        0.37       -4.30      4.30 o
  -7   7  11        7.89        5.97      4.95 o
  -6   7  11        0.09       -5.82      5.82 o
  -5   7  11       20.87       17.99      3.39 o
  -4   7  11       53.32       50.91      3.77 o
  -3   7  11       42.31       27.62      4.15 o
  -2   7  11        8.23        9.92      4.02 o
  -1   7  11        0.39       12.10      6.31 o
   0   7  11        2.45        2.10      7.58 o
   1   7  11        1.75        0.87      3.84 o
   2   7  11       12.67       12.52      3.85 o
   3   7  11        0.66        0.01      4.29 o
   4   7  11        2.80        6.98      4.17 o
   5   7  11        0.01       16.71      6.52 o
   6   7  11        0.47       12.00      4.48 o
   7   7  11        5.88       24.01      5.16 o
   8   7  11        1.02       19.17      6.47 o
 -12   8  11        2.82        2.08      7.84 o
 -11   8  11        2.09       10.08      4.18 o
 -10   8  11        0.92       14.61      4.60 o
  -9   8  11        5.01        0.38      5.24 o
  -8   8  11        1.23       12.61      4.48 o
  -7   8  11        7.05       16.32      5.13 o
  -6   8  11        0.27       11.77      5.32 o
  -5   8  11        4.74       15.83      4.32 o
  -4   8  11       40.50       38.02      7.24 o
  -3   8  11       18.15       23.11      6.08 o
  -2   8  11        0.46       16.60      4.91 o
  -1   8  11       16.03       12.86      5.22 o
   0   8  11       21.26       13.04      4.41 o
   1   8  11        6.74        7.30      4.28 o
   2   8  11        3.26        8.85      5.52 o
   3   8  11        0.00       -4.22      4.22 o
   4   8  11        2.79        6.63      4.01 o
   5   8  11        7.40       15.42      5.03 o
   6   8  11       15.43       25.07      5.25 o
  -8   9  11        2.45       17.65      6.67 o
  -7   9  11        1.21        7.47      5.23 o
  -6   9  11        2.83       -0.19      4.55 o
  -5   9  11        2.58        8.09     12.89 o
  -4   9  11        0.25        0.22      4.41 o
  -3   9  11        2.27       14.51      4.50 o
  -2   9  11        5.78       12.00      6.87 o
  -1   9  11        2.89       12.37     10.48 o
   0   9  11        0.10       -5.27      5.27 o
   1   9  11        4.42        4.46      4.20 o
   2   9  11        0.21        1.81      4.95 o
   3   9  11        1.30        2.62      6.85 o
 -18   0  12        0.03        4.39      4.51 o
 -16   0  12       38.82       51.77     10.24 o
 -14   0  12       32.51       28.21      3.75 o
 -12   0  12      112.74      132.91      4.40 o
 -10   0  12        0.64        4.21      5.20 o
  -8   0  12      131.83      129.61      6.67 o
  -6   0  12       41.99       35.52      3.65 o
  -4   0  12       58.87       76.52      4.27 o
  -2   0  12      639.70      571.32     40.90 o
   0   0  12      233.65      215.29     15.66 o
   2   0  12      922.73      957.80     82.67 o
   4   0  12      864.96      860.02    142.99 o
   6   0  12       49.29       43.35      4.30 o
   8   0  12       16.56       13.78      5.87 o
  10   0  12       29.40       16.70     25.54 o
  12   0  12        3.27       -5.30      5.30 o
 -19   1  12        7.11        8.03      9.67 o
 -18   1  12        8.04        9.70      6.71 o
 -17   1  12        9.59       13.38      3.36 o
 -16   1  12        0.05       -2.84      2.84 o
 -15   1  12       50.19       49.77      3.05 o
 -14   1  12        5.99        9.19      2.91 o
 -13   1  12       30.02       35.28      3.64 o
 -12   1  12        8.64       15.74      3.10 o
 -11   1  12       98.16       91.69      5.11 o
 -10   1  12       38.90       40.29      2.80 o
  -9   1  12      125.18      118.78      4.83 o
  -8   1  12      548.89      500.47     13.64 o
  -7   1  12       56.31       67.90      3.36 o
  -6   1  12       27.05       30.92      2.89 o
  -5   1  12        1.42        1.62      3.26 o
  -4   1  12      267.53      260.25      8.31 o
  -3   1  12        0.47       -1.29      2.92 o
  -2   1  12      168.40      149.42      6.86 o
  -1   1  12       60.30       47.20      4.92 o
   0   1  12      174.66      184.11     12.36 o
   1   1  12      571.28      555.33     24.33 o
   2   1  12      497.91      549.22     20.11 o
   3   1  12      244.17      239.78     14.77 o
   4   1  12       28.41       35.85      3.81 o
   5   1  12      144.25      155.31      7.00 o
   6   1  12       96.89      110.99     15.34 o
   7   1  12       12.40       13.81      5.27 o
   8   1  12        3.87        5.29      4.16 o
   9   1  12       26.44       32.14      8.36 o
  10   1  12        0.09        0.35      3.50 o
  11   1  12        0.20        5.80      4.75 o
  12   1  12       19.59       13.24      4.41 o
 -18   2  12        0.02        1.74      3.48 o
 -17   2  12        5.87        6.62      4.48 o
 -16   2  12        0.66        0.91      2.88 o
 -15   2  12        2.96        4.58      2.81 o
 -14   2  12       62.47       59.89      3.49 o
 -13   2  12       68.73       66.92      3.23 o
 -12   2  12        0.45        3.81      2.91 o
 -11   2  12        7.76        8.02      2.76 o
 -10   2  12       90.73       82.83      4.79 o
  -9   2  12        1.47        3.59      2.97 o
  -8   2  12      528.96      494.73     25.19 o
  -7   2  12        0.26        3.49      4.15 o
  -6   2  12      953.37      906.48     35.03 o
  -5   2  12      166.09      144.30      7.84 o
  -4   2  12     1250.08     1166.67     55.82 o
  -3   2  12       45.13       38.91      3.18 o
  -2   2  12       61.74       57.25      4.39 o
  -1   2  12      265.11      250.41      8.00 o
   0   2  12      404.16      418.38     14.82 o
   1   2  12        9.75        9.84      3.26 o
   2   2  12        0.00       -0.97      2.98 o
   3   2  12      260.85      255.21     17.38 o
   4   2  12       90.08       89.34      9.40 o
   5   2  12       31.20       35.32      3.72 o
   6   2  12       53.08       58.63      6.77 o
   7   2  12       43.41       40.89      6.76 o
   8   2  12       16.76       16.18      3.39 o
   9   2  12        0.23       -6.51      6.51 o
  10   2  12       11.81       15.74      7.90 o
  11   2  12        0.82        3.79      6.01 o
  12   2  12        9.44       -2.23      3.77 o
 -18   3  12        8.85        6.89      5.21 o
 -17   3  12       12.30       12.55      3.37 o
 -16   3  12        0.36        5.42      3.17 o
 -15   3  12        0.73        4.46      3.22 o
 -14   3  12        0.84       -0.54      2.84 o
 -13   3  12        3.06        5.65      3.62 o
 -12   3  12        9.80       17.34      4.20 o
 -11   3  12       32.52       30.31      4.07 o
 -10   3  12       37.88       35.69      3.05 o
  -9   3  12      166.66      145.06      7.29 o
  -8   3  12       62.57       70.17      6.09 o
  -7   3  12       17.48       22.04      3.36 o
  -6   3  12       80.91       76.64      4.73 o
  -5   3  12        0.68        1.86      3.18 o
  -4   3  12      705.58      680.80     31.53 o
  -3   3  12       87.77       84.04      6.40 o
  -2   3  12        1.14       -0.12      3.26 o
  -1   3  12      100.17       90.06      5.84 o
   0   3  12       17.99       25.64      3.91 o
   1   3  12       66.91       62.90      5.72 o
   2   3  12      164.16      166.03     10.31 o
   3   3  12      366.29      354.37     11.78 o
   4   3  12       54.06       61.26      9.05 o
   5   3  12      335.63      339.30     18.22 o
   6   3  12      230.87      205.53     25.17 o
   7   3  12       17.41       13.64      3.73 o
   8   3  12        0.04       -6.51      6.53 o
   9   3  12       19.82       24.62      3.29 o
  10   3  12       33.43       38.17      9.21 o
  11   3  12       20.33       24.20      4.79 o
 -17   4  12        0.75        1.31      3.40 o
 -16   4  12       35.30       38.52      3.31 o
 -15   4  12       13.37       10.49      3.07 o
 -14   4  12       13.72       17.55      3.24 o
 -13   4  12       10.29       10.76      3.47 o
 -12   4  12        1.65        6.47      3.47 o
 -11   4  12        1.99       16.59      5.77 o
 -10   4  12        9.84       15.70      7.68 o
  -9   4  12       22.23       31.54      3.59 o
  -8   4  12      127.80      114.20      5.19 o
  -7   4  12      142.28      122.03      4.54 o
  -6   4  12      185.90      180.10      5.29 o
  -5   4  12        6.47        6.67      4.24 o
  -4   4  12       10.65       10.11      3.93 o
  -3   4  12      111.32      110.89      3.86 o
  -2   4  12      264.13      249.50      6.11 o
  -1   4  12       38.13       41.07      4.56 o
   0   4  12        1.09        1.47      3.38 o
   1   4  12        6.09       12.97      3.50 o
   2   4  12      213.85      219.74      7.21 o
   3   4  12       26.74       33.19      3.14 o
   4   4  12       18.30       15.46      3.64 o
   5   4  12       52.34       41.24      5.08 o
   6   4  12        0.17        7.99      5.17 o
   7   4  12        5.89        7.69      3.42 o
   8   4  12        0.93        2.12      3.36 o
   9   4  12        5.71        5.00      3.08 o
  10   4  12        1.91        6.54      6.49 o
  11   4  12        2.44       -4.59      6.56 o
 -16   5  12        5.64       13.87      4.06 o
 -15   5  12        2.11        6.51      4.42 o
 -14   5  12        8.44       15.28      5.44 o
 -13   5  12        2.84       11.90      8.14 o
 -12   5  12        5.60       19.49      4.88 o
 -11   5  12        0.31       -4.56      4.77 o
 -10   5  12        0.16       -0.47      3.61 o
  -9   5  12       12.69       11.34      9.10 o
  -8   5  12       19.64       25.53      4.05 o
  -7   5  12       40.53       41.60      3.10 o
  -6   5  12      105.27      110.43      7.59 o
  -5   5  12        1.68        1.44      4.05 o
  -4   5  12        6.60        7.09      3.54 o
  -3   5  12       19.36       28.47      9.21 o
  -2   5  12        9.53       11.41      3.56 o
  -1   5  12       84.15       80.88      5.71 o
   0   5  12      133.38      107.07     10.76 o
   1   5  12       50.50       44.55      3.77 o
   2   5  12       27.04       18.92      3.39 o
   3   5  12       80.35       64.52      3.92 o
   4   5  12       74.86       88.26      7.85 o
   5   5  12       79.07       76.42      5.61 o
   6   5  12        0.07        1.88      3.44 o
   7   5  12       16.35       14.40      3.49 o
   8   5  12        0.31       17.66     10.53 o
   9   5  12        0.01        1.25      4.08 o
  10   5  12        0.34       -3.76      4.32 o
 -15   6  12        6.06       15.70      4.21 o
 -14   6  12        4.97       13.09      3.98 o
 -13   6  12       12.06        9.80      4.41 o
 -12   6  12       27.63       25.88      4.00 o
 -11   6  12        0.03        5.31      3.43 o
 -10   6  12        7.56        9.53      4.24 o
  -9   6  12        0.00        6.02      3.68 o
  -8   6  12       32.47       33.65      4.12 o
  -7   6  12        0.25       -1.65     10.15 o
  -6   6  12        3.70       19.98      4.00 o
  -5   6  12        2.83        2.29      4.88 o
  -4   6  12        0.01        2.80      4.76 o
  -3   6  12        0.37        0.80      6.55 o
  -2   6  12        0.03        3.27      5.24 o
  -1   6  12        4.10        2.49      3.73 o
   0   6  12       38.73       40.76      3.40 o
   1   6  12       50.78       42.16      3.97 o
   2   6  12        0.57       -3.88      3.88 o
   3   6  12        3.33       -5.59      5.59 o
   4   6  12       19.03       18.51      4.71 o
   5   6  12       47.66       45.09      5.18 o
   6   6  12        0.18        5.97      7.00 o
   7   6  12        9.49       16.87      4.83 o
   8   6  12        0.19       -0.66      3.63 o
   9   6  12        1.33        7.01      8.23 o
 -13   7  12        0.61        3.92      5.87 o
 -12   7  12        2.94       10.65      6.65 o
 -11   7  12        4.94        8.93      4.49 o
 -10   7  12        5.40        1.17      5.33 o
  -9   7  12        8.51       21.56      4.39 o
  -8   7  12       41.25       34.56      7.34 o
  -7   7  12        2.85       -5.35      5.35 o
  -6   7  12        7.41       16.21      3.75 o
  -5   7  12        0.92        8.59      6.01 o
  -4   7  12        0.77       -1.53      4.11 o
  -3   7  12        7.97       11.13      7.72 o
  -2   7  12       19.82       18.48     10.86 o
  -1   7  12       11.34       13.28      4.10 o
   0   7  12       11.37       16.16      4.14 o
   1   7  12        1.54        2.84      3.51 o
   2   7  12        5.78        3.21      3.49 o
   3   7  12        1.06       10.97      4.35 o
   4   7  12        0.32       -7.15     10.05 o
   5   7  12        2.51        4.05      4.46 o
   6   7  12       24.47       23.19      4.11 o
   7   7  12       36.26       39.11     18.13 o
 -11   8  12        0.30        0.24      7.16 o
 -10   8  12       23.35       31.07      8.20 o
  -9   8  12        3.64       10.20      4.57 o
  -8   8  12        0.06        7.98      4.61 o
  -7   8  12        0.89        4.58      4.32 o
  -6   8  12       12.82       11.29      4.47 o
  -5   8  12        0.23       12.01      4.34 o
  -4   8  12        1.30        8.48      5.79 o
  -3   8  12       48.88       67.61      5.40 o
  -2   8  12        1.77        2.70      6.90 o
  -1   8  12        0.00        5.10      8.13 o
   0   8  12       18.02       35.21      9.67 o
   1   8  12        1.05        3.74      4.89 o
   2   8  12        2.53       12.86      8.25 o
   3   8  12        2.20        3.69      3.81 o
   4   8  12        4.43        7.28      4.00 o
   5   8  12        0.50       -4.21      6.70 o
  -7   9  12       15.01       11.58      5.84 o
  -6   9  12        0.07       -4.21      5.74 o
  -5   9  12        4.25        4.00      7.68 o
  -4   9  12       11.07       29.37      7.17 o
  -3   9  12        0.02        4.59      5.63 o
  -2   9  12        0.17       -1.99      4.56 o
  -1   9  12        0.33       -0.78      4.13 o
   0   9  12        2.63       13.77      4.06 o
   1   9  12        0.90       19.86      6.86 o
 -17   0  13       27.12       19.57      4.61 o
 -15   0  13        0.04       10.75      6.06 o
 -13   0  13       19.03       26.38      3.18 o
 -11   0  13       88.67       86.50      7.79 o
  -9   0  13      158.72      153.59      8.89 o
  -7   0  13      174.63      146.05      7.50 o
  -5   0  13      213.08      212.71     21.63 o
  -3   0  13       38.82       35.79      4.09 o
  -1   0  13      862.21      720.84     66.57 o
   1   0  13     2050.59     1897.10    218.60 o
   3   0  13      594.96      611.15     52.52 o
   5   0  13       17.97       14.24      7.24 o
   7   0  13        1.09       -2.81     12.83 o
   9   0  13       12.77       18.09      6.20 o
  11   0  13        4.73       19.17      6.99 o
 -18   1  13        5.91        8.46      3.27 o
 -17   1  13        2.11        5.83      3.39 o
 -16   1  13        1.78       10.82      2.57 o
 -15   1  13        0.55       -0.09      2.70 o
 -14   1  13        1.23        4.07      2.74 o
 -13   1  13        4.21        6.78      2.67 o
 -12   1  13        3.11        7.30      2.94 o
 -11   1  13       65.73       62.15      4.07 o
 -10   1  13       76.16       85.35      4.68 o
  -9   1  13      314.96      300.85     14.62 o
  -8   1  13      216.63      196.46      3.37 o
  -7   1  13        9.80       16.16      6.00 o
  -6   1  13       79.07       96.11      3.07 o
  -5   1  13       45.65       53.46      2.99 o
  -4   1  13        3.51        7.21      2.87 o
  -3   1  13       48.86       54.00      2.96 o
  -2   1  13      249.38      217.09     10.34 o
  -1   1  13       69.55       62.63      3.03 o
   0   1  13        4.83        8.75      3.53 o
   1   1  13        1.43       -2.68      3.10 o
   2   1  13      684.59      645.53     32.20 o
   3   1  13       12.64        3.32      3.09 o
   4   1  13        5.31        4.71      3.05 o
   5   1  13        2.36        9.14      3.31 o
   6   1  13       29.50       22.50      4.11 o
   7   1  13        0.22       -5.16      7.19 o
   8   1  13       17.19       14.32      7.44 o
   9   1  13        0.10        3.17      6.99 o
  10   1  13        1.05       11.94      3.64 o
  11   1  13       15.99       16.61      4.58 o
 -18   2  13        2.54        0.81      5.29 o
 -17   2  13        9.03       23.12      4.50 o
 -16   2  13        3.64        6.00      2.72 o
 -15   2  13        9.07       13.61      4.56 o
 -14   2  13        2.85        9.29      4.45 o
 -13   2  13        0.11       13.66      3.32 o
 -12   2  13       88.32       88.94      3.92 o
 -11   2  13       47.49       55.55      5.64 o
 -10   2  13      292.27      281.65     13.07 o
  -9   2  13      309.04      293.92     11.91 o
  -8   2  13      105.57      105.25      6.30 o
  -7   2  13      125.32      136.52      7.06 o
  -6   2  13       81.05       92.79      7.28 o
  -5   2  13       28.15       23.63      2.90 o
  -4   2  13       74.26       64.95      3.58 o
  -3   2  13        0.55        2.11      3.43 o
  -2   2  13        1.72        4.33      2.86 o
  -1   2  13       43.13       41.25      2.93 o
   0   2  13      117.92      125.24      8.89 o
   1   2  13       55.11       58.11      6.55 o
   2   2  13       38.59       51.77      3.49 o
   3   2  13       92.79       86.93      3.83 o
   4   2  13       69.27       73.85      4.20 o
   5   2  13       12.15       18.53      7.94 o
   6   2  13        1.08        4.58      4.05 o
   7   2  13       22.57        7.53      3.83 o
   8   2  13       11.72       15.90      4.32 o
   9   2  13        0.03        2.21      6.55 o
  10   2  13       23.80       26.66      6.03 o
  11   2  13      102.84       80.49      4.37 o
 -17   3  13       30.00       36.64      5.23 o
 -16   3  13        0.00        1.93      3.21 o
 -15   3  13        1.39        4.42      2.97 o
 -14   3  13        3.50       -2.77      2.97 o
 -13   3  13        0.45        5.98      3.24 o
 -12   3  13        4.98        2.13      2.86 o
 -11   3  13        2.09        6.46      2.93 o
 -10   3  13        0.20        6.11      4.11 o
  -9   3  13        6.92        5.56      3.41 o
  -8   3  13        0.08       10.64      9.59 o
  -7   3  13        3.36       13.17      6.20 o
  -6   3  13      181.60      187.70      5.87 o
  -5   3  13        0.04        8.83      2.80 o
  -4   3  13        5.69        9.68      3.28 o
  -3   3  13       47.20       50.18      4.02 o
  -2   3  13       56.39       53.63      4.77 o
  -1   3  13      176.91      171.20      7.51 o
   0   3  13       12.87       26.17      3.74 o
   1   3  13      244.04      234.39     11.20 o
   2   3  13       57.12       51.75      3.75 o
   3   3  13        1.68        2.97      3.43 o
   4   3  13       74.74       65.56      6.67 o
   5   3  13      117.44      106.51     10.77 o
   6   3  13        9.41       12.05      4.02 o
   7   3  13       24.67       31.70      3.79 o
   8   3  13        5.42        6.32      3.43 o
   9   3  13        7.36        2.19      4.50 o
  10   3  13       12.29       16.06      4.09 o
  11   3  13        0.00        5.38      4.24 o
 -17   4  13        0.02        3.43      3.01 o
 -16   4  13        9.48       11.62      3.19 o
 -15   4  13       29.49       31.07      4.05 o
 -14   4  13        1.75        5.59      3.38 o
 -13   4  13       18.16       17.26      4.23 o
 -12   4  13        9.58       21.49      4.13 o
 -11   4  13        4.41       10.30      4.12 o
 -10   4  13        0.03        4.26      4.91 o
  -9   4  13       15.98       15.23      3.39 o
  -8   4  13        0.52        7.48      4.71 o
  -7   4  13        3.51        8.58      3.85 o
  -6   4  13      131.11      136.99      4.71 o
  -5   4  13       18.40       21.97      3.73 o
  -4   4  13        3.21       -3.22      4.05 o
  -3   4  13        0.01        3.13      3.96 o
  -2   4  13      150.14      144.23      8.27 o
  -1   4  13       62.80       68.06      4.64 o
   0   4  13       13.87       12.74      3.25 o
   1   4  13        0.02        1.85      5.09 o
   2   4  13        2.92        5.60      3.43 o
   3   4  13        0.21        4.44      3.61 o
   4   4  13       57.98       60.25      6.06 o
   5   4  13      138.30      104.67      9.69 o
   6   4  13       15.33       14.56      3.40 o
   7   4  13       16.96       12.20      5.55 o
   8   4  13        6.52       20.93      5.21 o
   9   4  13        1.19        1.56      6.30 o
  10   4  13        2.85       -3.81      3.81 o
 -16   5  13        3.14        9.29      4.72 o
 -15   5  13        1.96        3.79      4.04 o
 -14   5  13        0.09        3.14      4.64 o
 -13   5  13        2.20       12.33      5.52 o
 -12   5  13        6.20       23.30     12.53 o
 -11   5  13        8.40       26.50      9.21 o
 -10   5  13       42.80       56.80      9.03 o
  -9   5  13        3.25       -0.60      4.81 o
  -8   5  13        0.00       -1.27      4.03 o
  -7   5  13       34.96       32.17      3.39 o
  -6   5  13      119.55      122.32      8.78 o
  -5   5  13       20.89       16.36      3.36 o
  -4   5  13       22.39       34.36      3.53 o
  -3   5  13       35.54       36.32      8.60 o
  -2   5  13       20.72       22.77      5.25 o
  -1   5  13       14.24       14.50      4.17 o
   0   5  13       12.54       14.47      4.39 o
   1   5  13        0.12       -3.62      3.62 o
   2   5  13        8.90       15.18      5.61 o
   3   5  13       65.96       54.03      3.41 o
   4   5  13      147.55      130.02      6.15 o
   5   5  13       68.12       62.26      8.41 o
   6   5  13        8.73        2.00      4.29 o
   7   5  13        4.93       -0.37      5.70 o
   8   5  13        2.14       18.81      5.43 o
   9   5  13        6.24       13.51      4.34 o
 -14   6  13       29.37       28.29      5.52 o
 -13   6  13        6.90       14.09      4.45 o
 -12   6  13        0.63        1.50      3.97 o
 -11   6  13        0.01        1.53      3.87 o
 -10   6  13        7.50       11.94      8.33 o
  -9   6  13        2.64        1.12      3.92 o
  -8   6  13       16.61       17.91      4.24 o
  -7   6  13        3.09        3.93      4.46 o
  -6   6  13       20.90       27.61      3.67 o
  -5   6  13       16.68       19.36      3.30 o
  -4   6  13        8.89       17.84      3.91 o
  -3   6  13       21.69       20.25      5.07 o
  -2   6  13        0.00        2.71      6.41 o
  -1   6  13       13.22       20.15      4.29 o
   0   6  13        0.08        3.84      3.35 o
   1   6  13        4.12        4.05      3.94 o
   2   6  13        3.62       22.84      7.82 o
   3   6  13        0.70       -4.98      4.98 o
   4   6  13        0.20       -0.33      4.08 o
   5   6  13        7.40        9.98      6.54 o
   6   6  13        4.07        1.03      4.29 o
   7   6  13        9.93       17.49      4.98 o
   8   6  13        1.69        5.21      6.60 o
 -13   7  13        3.66       15.17     10.85 o
 -12   7  13        7.28        9.69      4.66 o
 -11   7  13       16.24       18.41      4.62 o
 -10   7  13        1.83        2.84      5.16 o
  -9   7  13       14.20       18.92     14.01 o
  -8   7  13       13.68       22.68      5.35 o
  -7   7  13        6.22       -1.56      4.15 o
  -6   7  13        2.29       12.19      4.63 o
  -5   7  13       10.07       34.78      6.22 o
  -4   7  13        2.70       -4.14      4.14 o
  -3   7  13       12.38       27.23      8.39 o
  -2   7  13        0.97        5.81      3.66 o
  -1   7  13        0.81        8.05      5.92 o
   0   7  13        0.00        2.62      4.37 o
   1   7  13        0.10        7.50      3.77 o
   2   7  13        1.24        5.74      6.58 o
   3   7  13        3.53       -0.37      4.07 o
   4   7  13        3.26        6.23      4.55 o
   5   7  13        4.33        6.63      6.76 o
   6   7  13        0.19       -4.75      4.90 o
 -10   8  13        8.44       17.94      9.14 o
  -9   8  13        0.26       -4.62      5.39 o
  -8   8  13        3.24        4.43      9.82 o
  -7   8  13        1.02       13.06      8.55 o
  -6   8  13        1.27        2.05      6.29 o
  -5   8  13        7.96       16.16      4.58 o
  -4   8  13       19.99       21.75      7.08 o
  -3   8  13        3.81        9.46      6.11 o
  -2   8  13        0.24        6.78      3.89 o
  -1   8  13       20.21       31.38      5.15 o
   0   8  13        8.19       15.95      5.23 o
   1   8  13        5.46        4.54      4.10 o
   2   8  13        0.43       -5.36      5.36 o
   3   8  13        0.90       -5.08      5.08 o
  -5   9  13        7.85        1.84      9.57 o
  -4   9  13        0.58        4.16      6.49 o
  -3   9  13        3.57       11.54      6.71 o
 -18   0  14        0.00        3.20      5.39 o
 -16   0  14        0.60       -2.82      3.88 o
 -14   0  14        9.62       15.65      6.79 o
 -12   0  14       30.10       29.81      4.72 o
 -10   0  14      338.95      309.60     25.38 o
  -8   0  14      288.05      307.92     11.70 o
  -6   0  14      659.05      680.08     22.95 o
  -4   0  14       62.62       66.26      4.09 o
  -2   0  14      511.63      503.64     12.92 o
   0   0  14       97.78       80.06      8.58 o
   2   0  14       86.98       86.12     23.20 o
   4   0  14       17.20       12.51      7.23 o
   6   0  14       34.16       33.14      4.94 o
   8   0  14        6.63        2.97     12.26 o
  10   0  14        7.16       -3.15      6.62 o
 -18   1  14        0.29       -0.09      3.67 o
 -17   1  14        0.38       -3.42      3.42 o
 -16   1  14        3.45       13.26      3.83 o
 -15   1  14        0.20       -2.67      2.67 o
 -14   1  14        3.82        0.99      2.68 o
 -13   1  14        8.47        4.44      2.62 o
 -12   1  14       56.57       51.49      3.91 o
 -11   1  14       47.23       43.91      3.14 o
 -10   1  14      426.81      430.66     10.03 o
  -9   1  14        1.21       11.06      3.28 o
  -8   1  14       35.54       32.73      3.22 o
  -7   1  14       58.46       78.33      4.79 o
  -6   1  14       57.76       55.69      2.67 o
  -5   1  14       25.34       32.08      2.83 o
  -4   1  14       76.54       80.37      6.24 o
  -3   1  14       23.39       28.01      3.70 o
  -2   1  14       86.66       88.57      5.91 o
  -1   1  14      155.60      158.68      5.85 o
   0   1  14      194.44      186.32      8.25 o
   1   1  14      461.00      450.07     23.62 o
   2   1  14      150.35      138.05     11.02 o
   3   1  14        8.22       21.85      4.70 o
   4   1  14        0.13       13.02      4.93 o
   5   1  14        6.44        6.13      7.83 o
   6   1  14        3.94        7.65      5.64 o
   7   1  14       40.20       39.97      6.47 o
   8   1  14       78.42       68.93      4.05 o
   9   1  14       10.64       11.60      4.95 o
  10   1  14       32.83       30.11      4.01 o
 -17   2  14        0.39        7.71      4.30 o
 -16   2  14        0.41        1.80      4.28 o
 -15   2  14        1.30        4.30      3.77 o
 -14   2  14        0.01       -3.32      3.32 o
 -13   2  14        5.15       -0.68      3.00 o
 -12   2  14        2.01        4.08      2.89 o
 -11   2  14       51.12       71.58      6.19 o
 -10   2  14       12.38       13.18      3.10 o
  -9   2  14      106.22      109.47      6.85 o
  -8   2  14      144.42      124.08      6.81 o
  -7   2  14       20.99       13.47      2.85 o
  -6   2  14       22.19       27.16      5.74 o
  -5   2  14        3.45        3.93      2.76 o
  -4   2  14      339.84      350.29     11.49 o
  -3   2  14      334.03      342.53     21.25 o
  -2   2  14       19.11       13.83      2.89 o
  -1   2  14       73.29       84.28      6.17 o
   0   2  14      223.12      200.18      9.28 o
   1   2  14      279.43      290.52     22.35 o
   2   2  14      209.56      194.03     16.94 o
   3   2  14       87.02       80.68      4.72 o
   4   2  14       35.54       29.57      3.19 o
   5   2  14        1.16       -3.36      3.36 o
   6   2  14       11.16       21.40     10.79 o
   7   2  14        9.64       11.28      3.45 o
   8   2  14        0.22        7.91      5.28 o
   9   2  14        0.75       10.55      6.16 o
  10   2  14        7.87       14.02      4.95 o
 -17   3  14        0.96       -3.15      4.08 o
 -16   3  14        7.88       10.97      4.66 o
 -15   3  14        4.27       11.03      3.75 o
 -14   3  14        0.19        2.17      3.81 o
 -13   3  14        0.45        2.28      4.05 o
 -12   3  14       11.97        5.51      3.32 o
 -11   3  14       12.70       15.36      3.11 o
 -10   3  14        3.35       -0.71      3.43 o
  -9   3  14       19.98       25.50      4.72 o
  -8   3  14       10.02       18.81      4.85 o
  -7   3  14       33.72       36.53      5.14 o
  -6   3  14       76.31       88.27      3.62 o
  -5   3  14       50.14       46.92      3.24 o
  -4   3  14      193.51      197.23      7.05 o
  -3   3  14      440.52      411.53     16.82 o
  -2   3  14      274.93      225.43     11.57 o
  -1   3  14        0.00       11.92      3.08 o
   0   3  14      260.89      241.66     16.55 o
   1   3  14       36.96       43.75      3.73 o
   2   3  14      340.19      312.78     20.75 o
   3   3  14       88.78       77.42      5.32 o
   4   3  14       49.26       48.76      4.64 o
   5   3  14        1.49        0.59      3.18 o
   6   3  14        0.96       -1.69      4.20 o
   7   3  14       18.32       21.01      4.51 o
   8   3  14        0.00        8.18      8.99 o
   9   3  14       16.65       21.86      3.70 o
  10   3  14        3.80        6.55      3.84 o
 -16   4  14       15.96       13.47      2.93 o
 -15   4  14       11.78       17.97      3.53 o
 -14   4  14        0.93       11.59      5.08 o
 -13   4  14        1.14        4.77      4.35 o
 -12   4  14       27.59       31.28      4.99 o
 -11   4  14       20.53       34.94      3.75 o
 -10   4  14       18.91       32.05      5.30 o
  -9   4  14       26.18       17.76      9.38 o
  -8   4  14       38.95       47.63      8.17 o
  -7   4  14        0.75       -1.35      3.33 o
  -6   4  14      255.50      237.21      8.06 o
  -5   4  14        1.04        3.65      3.26 o
  -4   4  14       37.07       29.49      3.60 o
  -3   4  14       26.03       34.33      3.57 o
  -2   4  14       63.31       59.77      4.84 o
  -1   4  14        4.21        0.16      2.78 o
   0   4  14       25.76       29.58      6.81 o
   1   4  14       14.78       14.83      3.11 o
   2   4  14       72.52       69.06      4.88 o
   3   4  14       98.01       89.62      4.06 o
   4   4  14        1.56       10.93      3.15 o
   5   4  14        0.30        2.36      4.40 o
   6   4  14       12.44       14.07      4.84 o
   7   4  14        0.00       -0.22      4.11 o
   8   4  14        2.21        1.60      5.77 o
   9   4  14        5.79        7.16      3.57 o
 -15   5  14        0.71        2.91      4.58 o
 -14   5  14        2.44        2.60      3.99 o
 -13   5  14       23.76       28.11      4.50 o
 -12   5  14        3.06        6.62      4.22 o
 -11   5  14       42.39       57.09      4.95 o
 -10   5  14        0.06        0.68      3.72 o
  -9   5  14       12.32        6.02      3.72 o
  -8   5  14        2.33        9.88      3.58 o
  -7   5  14       23.10       23.22      4.77 o
  -6   5  14       33.90       37.94      6.86 o
  -5   5  14       12.73       22.38      4.09 o
  -4   5  14       12.59       22.70      4.49 o
  -3   5  14       36.11       30.67      4.43 o
  -2   5  14        0.00       -3.08      6.30 o
  -1   5  14        4.76        5.18      3.11 o
   0   5  14        1.24        5.56      3.82 o
   1   5  14       15.17        5.97      5.20 o
   2   5  14        0.01       -4.10      4.10 o
   3   5  14      143.31      149.53     16.84 o
   4   5  14       39.32       32.06      4.39 o
   5   5  14        1.00        3.38      4.69 o
   6   5  14        5.43        6.86      4.09 o
   7   5  14        5.95        3.11      3.92 o
   8   5  14        5.55        9.37      4.90 o
 -14   6  14        0.03       -7.24      7.24 o
 -13   6  14        8.95       15.19      5.02 o
 -12   6  14        0.00        7.69      6.36 o
 -11   6  14       21.66       24.39      3.65 o
 -10   6  14        0.01        6.01      5.05 o
  -9   6  14        6.17        7.78      4.28 o
  -8   6  14       47.04       42.31      6.68 o
  -7   6  14        9.48       19.31      4.95 o
  -6   6  14        0.01       -4.59      4.59 o
  -5   6  14       22.88       21.93      5.91 o
  -4   6  14       55.43       57.11      4.25 o
  -3   6  14       15.46       19.43      3.46 o
  -2   6  14       18.84       20.79      4.75 o
  -1   6  14       13.88       14.89      4.72 o
   0   6  14       35.28       35.02      3.61 o
   1   6  14        3.59        3.58      5.06 o
   2   6  14       14.88       14.41      6.54 o
   3   6  14        0.93        6.99      3.98 o
   4   6  14        8.18       12.58      4.04 o
   5   6  14        0.48        6.97      4.21 o
   6   6  14        0.47       11.92      3.89 o
 -12   7  14        2.36       10.11      7.78 o
 -11   7  14        2.58       17.35      8.98 o
 -10   7  14        2.01        9.54      8.19 o
  -9   7  14        0.51        4.36      4.38 o
  -8   7  14       45.82       36.60      4.13 o
  -7   7  14        3.38       10.09      5.65 o
  -6   7  14        0.01        8.02      8.58 o
  -5   7  14        7.07       22.40      4.93 o
  -4   7  14        2.08       -1.15      5.17 o
  -3   7  14        7.30       23.68      5.69 o
  -2   7  14        0.90       -4.67      4.67 o
  -1   7  14        5.51       16.59      5.10 o
   0   7  14       11.99       11.62      3.74 o
   1   7  14       25.64       12.67      4.39 o
   2   7  14        3.15        4.70      4.22 o
   3   7  14        2.82        4.91      4.57 o
   4   7  14        0.23       11.40      4.53 o
  -9   8  14        1.70       10.94      5.65 o
  -8   8  14        2.79       11.32      7.12 o
  -7   8  14        0.84       11.32      4.16 o
  -6   8  14        4.11       14.82      7.97 o
  -5   8  14       16.31       20.73      7.19 o
  -4   8  14        1.02        6.32      4.53 o
  -3   8  14        0.03       -3.55      4.43 o
  -2   8  14        4.59        2.75      4.68 o
  -1   8  14        0.08       10.53      7.65 o
   0   8  14        5.03       18.27      5.40 o
   1   8  14        0.37        7.61      4.23 o
 -17   0  15        0.57        6.74      7.17 o
 -15   0  15       21.99       20.11      5.48 o
 -13   0  15        8.63        1.96      4.50 o
 -11   0  15      681.64      717.24     14.93 o
  -9   0  15       44.49       59.62      7.56 o
  -7   0  15      134.31      113.46     10.13 o
  -5   0  15      440.36      479.65     18.07 o
  -3   0  15      246.45      241.07     13.23 o
  -1   0  15       51.92       59.58      5.02 o
   1   0  15       52.81       39.85     12.47 o
   3   0  15        0.61        2.02     17.73 o
   5   0  15        4.40        3.80      4.77 o
   7   0  15        3.17       10.99      6.19 o
   9   0  15       96.23       74.32     10.74 o
 -17   1  15        0.10        4.34      3.43 o
 -16   1  15        1.97       13.17      2.82 o
 -15   1  15        0.40        5.16      3.07 o
 -14   1  15        4.40        6.69      2.73 o
 -13   1  15       19.54       21.00      2.54 o
 -12   1  15        4.21       12.32      4.63 o
 -11   1  15      246.30      241.10      4.80 o
 -10   1  15      201.52      195.92     14.14 o
  -9   1  15        9.03        6.61      3.26 o
  -8   1  15        3.08       10.46      6.12 o
  -7   1  15        0.30        2.73      3.32 o
  -6   1  15      187.20      180.14      9.54 o
  -5   1  15       61.04       46.80      5.30 o
  -4   1  15      280.06      263.10      8.87 o
  -3   1  15       83.09       77.47      4.03 o
  -2   1  15       39.09       43.58      3.14 o
  -1   1  15        8.37       20.78      3.47 o
   0   1  15      442.00      414.10     22.81 o
   1   1  15      230.83      232.35     11.97 o
   2   1  15        0.36        2.24      2.75 o
   3   1  15       22.17       29.63      4.39 o
   4   1  15        6.73       16.03      3.68 o
   5   1  15        0.74        6.58      5.92 o
   6   1  15        4.21        8.91      4.01 o
   7   1  15       13.61       16.99      5.68 o
   8   1  15        5.54       19.65      3.98 o
   9   1  15        1.32        3.84      4.04 o
 -17   2  15        2.17        6.90      3.51 o
 -16   2  15        0.03        5.10      3.06 o
 -15   2  15        9.03       14.17      2.66 o
 -14   2  15       16.57       32.28      3.89 o
 -13   2  15       27.79       41.08      3.10 o
 -12   2  15        6.85       25.65      3.31 o
 -11   2  15        6.13        5.64      3.11 o
 -10   2  15        7.90        9.27      4.57 o
  -9   2  15        6.38        4.45      3.39 o
  -8   2  15        6.21        3.45      2.92 o
  -7   2  15       29.64       33.98      3.79 o
  -6   2  15        0.15        7.94      5.95 o
  -5   2  15       74.28       78.69      4.16 o
  -4   2  15      214.46      218.17      9.29 o
  -3   2  15       80.75       80.94      4.79 o
  -2   2  15       81.75       87.02      3.48 o
  -1   2  15      262.99      237.29     12.37 o
   0   2  15      121.33      123.51     12.68 o
   1   2  15       26.54       32.23      7.28 o
   2   2  15       19.54       19.99      6.06 o
   3   2  15       32.25       31.47      3.00 o
   4   2  15        0.98        0.36      7.83 o
   5   2  15        2.20        3.58      4.86 o
   6   2  15        7.19       11.52      4.29 o
   7   2  15       20.05       27.05      5.85 o
   8   2  15        4.35       -2.22      7.74 o
   9   2  15        0.02        2.38      4.54 o
 -16   3  15        0.98        3.10      3.34 o
 -15   3  15        3.75        9.28      3.45 o
 -14   3  15        0.12       -2.82      3.53 o
 -13   3  15       43.21       51.54      4.57 o
 -12   3  15        2.10        6.56      2.96 o
 -11   3  15        0.59        3.52      3.41 o
 -10   3  15        7.15       14.87      3.87 o
  -9   3  15        0.28        7.79      3.05 o
  -8   3  15        0.12        5.71      4.00 o
  -7   3  15        0.05        3.10      2.56 o
  -6   3  15       42.39       42.50      5.41 o
  -5   3  15       17.41       20.97      3.42 o
  -4   3  15       21.66       26.53      3.36 o
  -3   3  15        1.06       10.32      3.25 o
  -2   3  15        6.45        5.57      3.03 o
  -1   3  15      206.51      193.62     11.74 o
   0   3  15      200.42      199.56     10.78 o
   1   3  15       38.92       42.30      3.50 o
   2   3  15       31.17       30.86      4.06 o
   3   3  15        3.42       -0.85      3.74 o
   4   3  15        1.73       -5.56      5.56 o
   5   3  15       10.52       13.79      3.04 o
   6   3  15        1.10       -2.34      3.25 o
   7   3  15        9.68       19.04      3.60 o
   8   3  15       31.83       29.09      3.98 o
   9   3  15        3.31        8.86      6.72 o
 -16   4  15        0.11       -5.93      7.78 o
 -15   4  15        0.86        8.96      4.04 o
 -14   4  15       36.69       47.15      6.03 o
 -13   4  15        1.51        7.58      5.40 o
 -12   4  15       11.92        8.75      6.05 o
 -11   4  15        1.66        6.03      3.44 o
 -10   4  15        6.97       11.12      7.92 o
  -9   4  15       92.70       86.61      3.63 o
  -8   4  15       19.32       34.43      5.82 o
  -7   4  15        2.55       10.22      5.58 o
  -6   4  15       18.46       17.53      8.81 o
  -5   4  15      135.24      137.63     11.80 o
  -4   4  15        0.10        1.41      3.68 o
  -3   4  15       62.08       59.02      4.04 o
  -2   4  15       20.72       22.70      4.52 o
  -1   4  15        0.58       -3.43      3.43 o
   0   4  15        8.75       10.73      3.49 o
   1   4  15        1.60        7.29      3.31 o
   2   4  15        6.53       20.88      5.69 o
   3   4  15       19.99       23.27      3.48 o
   4   4  15        3.57       -3.52      3.52 o
   5   4  15       35.09       26.96      5.74 o
   6   4  15       17.16        9.28      3.98 o
   7   4  15        2.15        6.04      4.37 o
   8   4  15        0.25       23.02      3.81 o
 -14   5  15        4.04       -4.23      6.45 o
 -13   5  15        3.43       -0.12      3.67 o
 -12   5  15        0.30       -1.30      5.09 o
 -11   5  15       19.27       32.23      5.04 o
 -10   5  15        0.74        4.84      4.64 o
  -9   5  15        0.33        1.80      6.23 o
  -8   5  15       39.31       55.27      9.01 o
  -7   5  15        0.56       10.31      3.67 o
  -6   5  15       22.24       14.64      4.64 o
  -5   5  15        0.69       -3.01      7.01 o
  -4   5  15        1.00        5.56      3.41 o
  -3   5  15        0.60       -4.76      4.76 o
  -2   5  15        0.11       -0.89      7.93 o
  -1   5  15       32.06       41.55      6.58 o
   0   5  15        1.18        4.60      3.72 o
   1   5  15       14.46       12.24      4.29 o
   2   5  15        5.97        4.66      4.93 o
   3   5  15        8.82        6.64      3.84 o
   4   5  15       17.58       31.32     10.57 o
   5   5  15      156.99      137.47      6.46 o
   6   5  15       10.73       23.02      7.02 o
   7   5  15        2.06        4.80      5.42 o
 -13   6  15       10.37       31.05      6.44 o
 -12   6  15        1.54        8.60      3.76 o
 -11   6  15        1.98      -10.35     12.28 o
 -10   6  15        2.40        6.99      5.26 o
  -9   6  15        4.51        8.54      3.90 o
  -8   6  15       16.82       16.17      5.03 o
  -7   6  15       11.92       35.92      8.10 o
  -6   6  15        3.58        8.06      4.27 o
  -5   6  15       23.36       27.68      3.82 o
  -4   6  15        6.60       11.31      3.53 o
  -3   6  15        1.01        3.91      4.26 o
  -2   6  15       32.20       30.47      3.92 o
  -1   6  15        2.24       17.19      6.08 o
   0   6  15       11.52       16.45      3.38 o
   1   6  15       15.66       10.68      4.47 o
   2   6  15       19.30       12.09      4.29 o
   3   6  15        0.09       12.52      6.20 o
   4   6  15        1.50        4.90      4.75 o
   5   6  15       25.31       25.96      4.98 o
 -11   7  15        4.06       11.66      5.35 o
 -10   7  15        1.76        6.71      5.31 o
  -9   7  15       40.49       40.50      5.36 o
  -8   7  15       22.27       21.70      5.94 o
  -7   7  15        0.58       -2.33      8.38 o
  -6   7  15        0.00        8.81      4.39 o
  -5   7  15        8.78       15.80      3.99 o
  -4   7  15        4.16       14.01      4.40 o
  -3   7  15        1.07       10.42      4.35 o
  -2   7  15        0.00       -2.65      7.41 o
  -1   7  15        8.05        3.12      6.36 o
   0   7  15        0.92        3.69      3.68 o
   1   7  15        1.70        5.12      4.65 o
   2   7  15       13.40       28.45      6.69 o
   3   7  15       17.11        3.50      8.39 o
  -6   8  15        3.75        0.42      4.24 o
  -5   8  15        0.03        7.63      5.00 o
  -4   8  15        0.73       -7.39     12.50 o
  -3   8  15        0.15        4.93      4.15 o
  -2   8  15        0.83        7.69      3.91 o
  -1   8  15        9.66       25.66      6.62 o
 -16   0  16        2.49       12.89      7.35 o
 -14   0  16        1.96        2.73      3.74 o
 -12   0  16       60.77       51.33      4.60 o
 -10   0  16      331.24      323.06      9.69 o
  -8   0  16       33.57       20.41      7.65 o
  -6   0  16       28.13       27.33      4.18 o
  -4   0  16      104.90      110.20      6.92 o
  -2   0  16       48.70       43.53      3.77 o
   0   0  16       24.20       22.54      3.71 o
   2   0  16      132.93      112.33     10.53 o
   4   0  16       65.50       71.82     15.45 o
   6   0  16        0.79       -2.05     10.11 o
   8   0  16       60.07       47.37     13.80 o
 -17   1  16        0.46        1.01      3.53 o
 -16   1  16        3.43       10.28      3.36 o
 -15   1  16        4.38       14.28      5.17 o
 -14   1  16       37.27       30.67      4.26 o
 -13   1  16      164.10      155.38      5.95 o
 -12   1  16        7.13       14.29      4.84 o
 -11   1  16       47.90       57.03      5.07 o
 -10   1  16        3.02        3.13      3.07 o
  -9   1  16        8.28        5.19      3.32 o
  -8   1  16       68.44       69.08      3.17 o
  -7   1  16      101.67      103.52      9.90 o
  -6   1  16        0.21        6.15      2.64 o
  -5   1  16      268.95      254.58     13.96 o
  -4   1  16      158.19      159.16      7.31 o
  -3   1  16       42.06       34.97      3.17 o
  -2   1  16       47.92       48.46      6.78 o
  -1   1  16      309.11      289.51      5.68 o
   0   1  16        0.01        4.26      6.31 o
   1   1  16       28.02       30.33      3.04 o
   2   1  16        7.16        3.96      3.98 o
   3   1  16       19.44       18.56      3.15 o
   4   1  16        1.29       14.83      3.17 o
   5   1  16        0.01        6.88      3.80 o
   6   1  16       36.90       33.81      3.92 o
   7   1  16       50.77       59.03      4.17 o
   8   1  16        5.60        7.78      7.38 o
 -16   2  16       11.16       14.23      3.08 o
 -15   2  16        0.00        9.20      4.90 o
 -14   2  16        7.12        8.11      3.17 o
 -13   2  16       21.15       32.36      3.42 o
 -12   2  16       24.44       14.30      5.44 o
 -11   2  16        0.28        1.65      3.28 o
 -10   2  16        2.21        0.12      3.38 o
  -9   2  16       26.16       25.28      5.08 o
  -8   2  16      110.14      105.30      3.54 o
  -7   2  16       58.18       58.61      3.43 o
  -6   2  16       27.70       29.74      3.52 o
  -5   2  16       15.49       22.34      3.33 o
  -4   2  16        9.96       11.46      3.17 o
  -3   2  16       19.18       15.55      3.46 o
  -2   2  16      162.98      163.68      8.54 o
  -1   2  16       36.06       27.16      3.58 o
   0   2  16       70.11       64.04      3.71 o
   1   2  16       75.02       68.88      3.09 o
   2   2  16        7.96       14.66      2.93 o
   3   2  16        0.05        5.45      4.68 o
   4   2  16       25.98       19.63      3.56 o
   5   2  16       19.01       20.63      3.26 o
   6   2  16        0.20        7.47      4.05 o
   7   2  16        0.23        0.44      3.38 o
   8   2  16        1.13       -1.88      4.72 o
 -16   3  16        0.84       13.46      3.29 o
 -15   3  16        6.86       17.56      3.71 o
 -14   3  16        2.58       11.51      5.16 o
 -13   3  16        2.88        4.22      3.63 o
 -12   3  16       65.26       73.17      4.18 o
 -11   3  16        8.44        8.92      4.92 o
 -10   3  16        1.31        9.62      3.80 o
  -9   3  16        1.35        5.41      4.45 o
  -8   3  16       27.40       27.99      4.53 o
  -7   3  16        0.16        3.07      3.16 o
  -6   3  16        3.59        5.47      6.23 o
  -5   3  16       14.93       13.47      4.01 o
  -4   3  16       17.37        9.59      7.10 o
  -3   3  16        1.74        2.25      2.94 o
  -2   3  16        7.08       12.59      2.71 o
  -1   3  16        8.33        6.93      3.47 o
   0   3  16        0.13        8.63      2.89 o
   1   3  16        7.77       12.61      3.44 o
   2   3  16        0.27       -0.14      3.87 o
   3   3  16       20.66       20.19      3.57 o
   4   3  16        0.05       -2.21      3.17 o
   5   3  16        5.35       14.44      3.06 o
   6   3  16        2.83       10.12      3.30 o
   7   3  16        1.03        2.22      5.55 o
 -15   4  16        7.14       -1.21      3.86 o
 -14   4  16        5.00        5.18      4.56 o
 -13   4  16       30.71       51.43      4.69 o
 -12   4  16        0.06       15.52      7.46 o
 -11   4  16        0.36       -0.63      5.17 o
 -10   4  16        8.18        2.74      5.85 o
  -9   4  16        0.51        0.62      4.86 o
  -8   4  16        2.89        9.82      3.36 o
  -7   4  16        1.01        1.09      3.34 o
  -6   4  16       83.98       87.13      4.02 o
  -5   4  16        6.19       11.55      4.93 o
  -4   4  16       33.86       33.53      4.87 o
  -3   4  16        7.09       11.23      4.16 o
  -2   4  16       24.89       34.72      4.81 o
  -1   4  16       22.81       24.65      3.12 o
   0   4  16       98.64      100.58      3.82 o
   1   4  16        1.18        9.10      3.70 o
   2   4  16        9.18       13.86      3.47 o
   3   4  16        5.76        9.43      3.86 o
   4   4  16       12.42       25.46      4.76 o
   5   4  16        5.77        7.45      3.37 o
   6   4  16        0.17        3.31      3.25 o
   7   4  16        9.10       18.53      5.97 o
 -14   5  16       18.86       17.16      5.71 o
 -13   5  16        0.39        3.50     12.36 o
 -12   5  16        0.30        2.95      9.44 o
 -11   5  16        2.99       19.32      5.29 o
 -10   5  16        0.59        5.89      3.72 o
  -9   5  16        5.82       14.22      3.90 o
  -8   5  16       29.71       28.12      4.83 o
  -7   5  16        0.04       -1.61      3.44 o
  -6   5  16        0.63        1.42      4.42 o
  -5   5  16        9.76       10.16      3.72 o
  -4   5  16        0.09       -1.30      5.15 o
  -3   5  16       43.21       28.84      4.73 o
  -2   5  16      111.62       94.58      4.81 o
  -1   5  16        8.89        8.98      3.66 o
   0   5  16       30.35       33.40      4.03 o
   1   5  16       10.58       17.75      4.62 o
   2   5  16        1.52        5.40      5.32 o
   3   5  16        9.47       23.99      5.06 o
   4   5  16        6.58        8.44      4.23 o
   5   5  16       17.79       15.16      4.77 o
 -12   6  16        0.88        9.00      9.12 o
 -11   6  16        1.08       -4.75     10.85 o
 -10   6  16        2.14        3.21      6.54 o
  -9   6  16       11.46       25.80      4.53 o
  -8   6  16       62.51       51.62      4.65 o
  -7   6  16       51.21       62.70      7.88 o
  -6   6  16        0.65        8.31      6.88 o
  -5   6  16        2.87        6.96      4.38 o
  -4   6  16       10.66       16.08      3.86 o
  -3   6  16       24.55       21.70      4.29 o
  -2   6  16        0.26       -0.85      4.32 o
  -1   6  16        0.00        3.95      8.38 o
   0   6  16        0.21        7.81      4.13 o
   1   6  16        8.33       12.91      5.07 o
   2   6  16       16.78        8.77      4.27 o
   3   6  16        4.63        4.20      4.86 o
   4   6  16        7.62       11.70     11.72 o
  -9   7  16        4.49        2.35      5.43 o
  -8   7  16        0.66        2.32      5.42 o
  -7   7  16        2.01        8.74      9.73 o
  -6   7  16        0.02        4.46      4.26 o
  -5   7  16        1.45       17.15      6.59 o
  -4   7  16        0.25        1.19      4.59 o
  -3   7  16        0.51       -3.77      7.38 o
  -2   7  16        1.55        8.55      6.51 o
  -1   7  16       27.64       32.14      4.36 o
   0   7  16        0.80       -2.33      6.06 o
   1   7  16       22.54       18.60      4.03 o
 -15   0  17       15.56       21.64      6.23 o
 -13   0  17       41.15       55.45      8.42 o
 -11   0  17        0.91       -2.25      9.01 o
  -9   0  17        6.57       13.10      5.61 o
  -7   0  17       51.54       59.90      4.21 o
  -5   0  17        4.82        4.07      7.62 o
  -3   0  17      104.91      119.12     10.20 o
  -1   0  17       55.31       54.74     10.42 o
   1   0  17       33.19       22.97      3.72 o
   3   0  17        7.92        0.45      8.16 o
   5   0  17        5.26       19.94      6.11 o
   7   0  17        0.14        2.85     14.04 o
 -16   1  17        0.00        9.42      2.93 o
 -15   1  17        9.76        9.73      3.14 o
 -14   1  17        4.60        7.64      2.93 o
 -13   1  17        7.66       10.92      3.10 o
 -12   1  17        4.64       11.77      3.04 o
 -11   1  17        0.15        4.28      3.94 o
 -10   1  17       10.37       10.92      3.06 o
  -9   1  17        4.56        5.58      5.45 o
  -8   1  17       24.76       33.71      4.06 o
  -7   1  17       20.80       26.89      2.99 o
  -6   1  17       40.33       48.71      2.96 o
  -5   1  17      105.15       87.95      3.30 o
  -4   1  17       35.22       26.03      2.64 o
  -3   1  17      100.25       96.87      6.55 o
  -2   1  17        3.76       11.48      2.90 o
  -1   1  17        2.68        9.20      3.43 o
   0   1  17       11.07       17.04      2.94 o
   1   1  17       26.11       19.90      3.24 o
   2   1  17       17.66       16.70      3.19 o
   3   1  17        0.87       15.54      6.14 o
   4   1  17        6.09        6.78      3.25 o
   5   1  17        1.41        1.06      4.65 o
   6   1  17       37.02       27.64      5.53 o
   7   1  17        5.06       23.53      8.82 o
 -16   2  17        0.26       -3.22      3.47 o
 -15   2  17        0.24        6.67      2.83 o
 -14   2  17        0.13        4.38      2.74 o
 -13   2  17       37.30       46.51      3.74 o
 -12   2  17      109.46      114.24      5.79 o
 -11   2  17       44.76       57.71      3.43 o
 -10   2  17        0.26        1.70      2.99 o
  -9   2  17       28.73       34.24      3.46 o
  -8   2  17       18.64       36.42      4.02 o
  -7   2  17        9.82       21.74      3.64 o
  -6   2  17       16.08       19.76      3.34 o
  -5   2  17        4.85        7.44      2.78 o
  -4   2  17        2.83        2.77      2.89 o
  -3   2  17        0.59        0.37      3.84 o
  -2   2  17        8.88       21.50      3.72 o
  -1   2  17        0.54        3.72      3.12 o
   0   2  17        4.67       13.10      2.88 o
   1   2  17        3.55       12.69      3.37 o
   2   2  17        0.06       -1.32      3.04 o
   3   2  17        0.86        5.45      3.21 o
   4   2  17        5.93        5.27      3.66 o
   5   2  17        0.10        6.57      4.69 o
   6   2  17       42.32       47.80      3.84 o
   7   2  17        0.00       -2.84      3.55 o
 -15   3  17       20.17       25.96      4.86 o
 -14   3  17        1.40        2.45      3.75 o
 -13   3  17       95.05       96.28      4.66 o
 -12   3  17       60.27       60.92      3.49 o
 -11   3  17        0.56       16.29      8.67 o
 -10   3  17        1.43        3.37      4.24 o
  -9   3  17        1.06       14.44      8.70 o
  -8   3  17        1.62       -1.40      7.59 o
  -7   3  17        0.16        5.25      3.29 o
  -6   3  17       13.65       18.20      5.13 o
  -5   3  17        0.14        3.67      4.25 o
  -4   3  17        9.70        9.62      3.92 o
  -3   3  17        0.02        1.45      3.83 o
  -2   3  17       18.77       21.83      3.50 o
  -1   3  17       75.64       87.54      5.00 o
   0   3  17        9.78       12.42      4.57 o
   1   3  17        0.00        2.74      2.93 o
   2   3  17        0.93        0.19      4.88 o
   3   3  17       22.93       17.18      4.09 o
   4   3  17       25.57       26.05      5.72 o
   5   3  17        2.71        2.01      3.67 o
   6   3  17        0.11        4.34      5.73 o
 -14   4  17        4.43       -0.70      5.41 o
 -13   4  17        0.18       15.47      6.56 o
 -12   4  17        0.03       11.16      6.47 o
 -11   4  17        1.55       15.60      6.50 o
 -10   4  17        0.43        0.18      3.63 o
  -9   4  17        7.14       14.70      3.83 o
  -8   4  17       14.36       17.46      3.91 o
  -7   4  17        1.38        9.46      3.79 o
  -6   4  17        2.16        7.16      4.18 o
  -5   4  17       59.08       45.55      3.33 o
  -4   4  17       13.71       22.23      8.77 o
  -3   4  17        3.95       11.34      3.45 o
  -2   4  17      110.72      117.61      3.90 o
  -1   4  17      118.79      109.10      9.05 o
   0   4  17        0.29        7.52      3.16 o
   1   4  17        0.04       -0.05      4.56 o
   2   4  17        8.88        8.27      3.91 o
   3   4  17       19.43        9.44      3.42 o
   4   4  17        4.00        4.52      3.93 o
   5   4  17       18.04       12.30      4.08 o
 -13   5  17        4.60        1.22      7.40 o
 -12   5  17        1.10       -3.27      9.98 o
 -11   5  17       16.39       14.54      3.44 o
 -10   5  17        3.58        9.75      4.66 o
  -9   5  17        0.11       -0.14      4.00 o
  -8   5  17        3.90       12.81      3.55 o
  -7   5  17        1.02        2.22      3.51 o
  -6   5  17       13.48       18.62      3.85 o
  -5   5  17        1.59        5.48      3.49 o
  -4   5  17        7.04       14.46     10.65 o
  -3   5  17        0.97       -0.20      8.37 o
  -2   5  17       99.12      102.18     10.40 o
  -1   5  17       53.66       48.91      3.89 o
   0   5  17        1.08        6.98      4.33 o
   1   5  17        1.63        7.77      3.91 o
   2   5  17        2.18        8.25      3.70 o
   3   5  17        6.54        5.16      5.30 o
   4   5  17        0.12       17.91      4.91 o
 -11   6  17       27.84       20.92      8.32 o
 -10   6  17        4.81       21.09      6.45 o
  -9   6  17        0.42       -2.54      6.85 o
  -8   6  17       10.34       30.48     12.98 o
  -7   6  17       13.63       14.07      3.90 o
  -6   6  17        0.05       -3.59      3.59 o
  -5   6  17        0.05        3.95      5.46 o
  -4   6  17        0.08       10.34      3.61 o
  -3   6  17        0.01       -1.73      3.98 o
  -2   6  17        3.15       13.78      3.98 o
  -1   6  17        3.84       -0.71      3.40 o
   0   6  17       11.71        7.93      4.31 o
   1   6  17        0.19       -2.62      3.53 o
   2   6  17        0.85       14.89      4.73 o
  -7   7  17        4.05       -3.46      6.51 o
  -6   7  17        1.47        4.51      8.95 o
  -5   7  17        5.90       29.86      5.47 o
  -4   7  17        2.70        0.15      7.84 o
  -3   7  17        5.43        5.96      5.26 o
  -2   7  17        0.77       10.44      4.51 o
 -14   0  18        1.89       -1.53      3.69 o
 -12   0  18        6.91       -4.12      9.18 o
 -10   0  18        8.89       15.09      5.87 o
  -8   0  18       41.03       44.74      6.89 o
  -6   0  18       40.47       33.48      4.96 o
  -4   0  18      133.82      137.07      4.58 o
  -2   0  18        0.00       -2.02      3.71 o
   0   0  18       12.49        9.82      4.90 o
   2   0  18       56.93       48.22      4.00 o
   4   0  18        1.59        1.36      3.68 o
   6   0  18        4.43        9.32     10.16 o
 -15   1  18       18.75       16.19      5.37 o
 -14   1  18        2.79        7.60      3.21 o
 -13   1  18        4.98       10.41      3.42 o
 -12   1  18        1.75       -0.18      3.26 o
 -11   1  18        8.98        6.79      3.71 o
 -10   1  18        0.26       11.46      7.00 o
  -9   1  18        6.84       15.19      3.67 o
  -8   1  18        1.87        3.03      5.24 o
  -7   1  18       97.60       82.51      4.89 o
  -6   1  18      100.80       95.16      4.33 o
  -5   1  18      104.84      113.66      7.39 o
  -4   1  18        3.21        7.26      4.66 o
  -3   1  18        5.91        4.77      3.20 o
  -2   1  18       24.04       29.99      3.19 o
  -1   1  18       18.23       26.55      3.30 o
   0   1  18        0.26        5.32      2.95 o
   1   1  18       29.06       34.01      3.04 o
   2   1  18        0.01        4.10      3.23 o
   3   1  18        8.77       17.65      3.27 o
   4   1  18        5.64        6.76      3.16 o
   5   1  18        0.07        3.81      6.75 o
   6   1  18        3.30       -4.39      4.48 o
 -15   2  18        1.47        3.43      3.14 o
 -14   2  18       15.25       20.61      2.94 o
 -13   2  18       20.47       21.48      3.89 o
 -12   2  18       34.06       38.23      4.15 o
 -11   2  18        0.68       -3.48      4.74 o
 -10   2  18        0.30        3.62      3.99 o
  -9   2  18        0.49        8.45      3.95 o
  -8   2  18        1.71        9.66      3.00 o
  -7   2  18        7.98       12.32      4.57 o
  -6   2  18       22.75       26.81      3.57 o
  -5   2  18        0.35        4.85      2.75 o
  -4   2  18        1.19        7.77      3.14 o
  -3   2  18        7.60       15.09      3.91 o
  -2   2  18       31.71       31.66      4.02 o
  -1   2  18        0.25        4.73      3.20 o
   0   2  18       31.66       39.58      3.36 o
   1   2  18        1.56        4.07      3.48 o
   2   2  18        1.33       13.78      5.92 o
   3   2  18        3.19        2.31      5.11 o
   4   2  18        0.12        5.65      5.16 o
   5   2  18        6.46        4.51      3.29 o
 -14   3  18       17.50       14.80      6.75 o
 -13   3  18        2.14       -9.13      9.13 o
 -12   3  18        7.89       10.81      3.98 o
 -11   3  18        0.72        1.76      3.54 o
 -10   3  18        4.88        5.30      3.37 o
  -9   3  18        9.40       19.05      3.76 o
  -8   3  18        4.36        5.58      5.11 o
  -7   3  18       10.48       13.64      3.98 o
  -6   3  18        6.69        4.50      3.82 o
  -5   3  18       23.47       21.25      3.20 o
  -4   3  18        0.38        4.94      2.95 o
  -3   3  18      105.20       90.46      4.22 o
  -2   3  18       26.40       37.16      4.69 o
  -1   3  18       53.68       47.59      3.90 o
   0   3  18        2.28       14.00      3.23 o
   1   3  18       14.45       17.88      4.55 o
   2   3  18        6.43       17.84      3.37 o
   3   3  18        0.92        8.15      3.39 o
   4   3  18        6.59       10.34      3.48 o
   5   3  18       56.97       67.24     11.85 o
 -13   4  18        0.70        9.85      5.00 o
 -12   4  18        0.66        5.23      5.73 o
 -11   4  18       11.11       12.08      5.87 o
 -10   4  18       11.89       18.41      4.35 o
  -9   4  18        4.47       13.63      7.91 o
  -8   4  18       15.03       30.36      4.00 o
  -7   4  18        4.46        6.70      3.93 o
  -6   4  18        6.09       15.87      7.61 o
  -5   4  18        1.84       -3.54      3.54 o
  -4   4  18       23.25       22.83      4.92 o
  -3   4  18       25.22       20.58      3.51 o
  -2   4  18        7.76        3.55      3.24 o
  -1   4  18       18.09       26.16      3.80 o
   0   4  18        1.15        7.69      3.36 o
   1   4  18        4.36        5.53      3.85 o
   2   4  18       22.68       36.08      3.47 o
   3   4  18       24.50       41.54      7.88 o
   4   4  18       12.53        9.46      6.01 o
 -11   5  18        0.45       -4.20      4.20 o
 -10   5  18       10.85       17.95      4.65 o
  -9   5  18        1.00        9.76      4.47 o
  -8   5  18        6.36       14.22      3.34 o
  -7   5  18        0.60       -2.32      3.95 o
  -6   5  18        0.00       12.32      4.34 o
  -5   5  18        4.13        8.97      3.29 o
  -4   5  18        2.92        1.27      3.54 o
  -3   5  18       15.05       16.10      6.69 o
  -2   5  18        0.34        0.54      4.27 o
  -1   5  18        0.82        4.00      3.46 o
   0   5  18        0.86        8.15      4.00 o
   1   5  18        0.04        4.80      3.67 o
   2   5  18        0.54        4.65      5.87 o
  -9   6  18        8.31       15.61      4.66 o
  -8   6  18        5.36       -3.16      9.17 o
  -7   6  18        4.77        9.36      5.21 o
  -6   6  18        2.37       -0.04      4.49 o
  -5   6  18        7.73       34.91     13.10 o
  -4   6  18        0.17        7.71      3.91 o
  -3   6  18       21.93        8.50      5.68 o
  -2   6  18       22.88       20.39      7.42 o
  -1   6  18        2.36       13.59      4.19 o
 -13   0  19        4.75       11.55      4.52 o
 -11   0  19        5.48        8.26      5.97 o
  -9   0  19        4.19        9.37      6.83 o
  -7   0  19       42.88       45.66      8.75 o
  -5   0  19        0.07        4.84      4.79 o
  -3   0  19        3.29       12.69      4.93 o
  -1   0  19        3.90        5.99      4.96 o
   1   0  19       31.99       13.67     13.14 o
   3   0  19        5.72       -0.75      7.60 o
 -14   1  19        7.21       12.00      2.91 o
 -13   1  19        2.03       15.35      4.12 o
 -12   1  19        2.75        5.56      3.71 o
 -11   1  19        1.92        4.04      4.35 o
 -10   1  19        0.01       -3.44      4.47 o
  -9   1  19        0.93       -1.46      4.94 o
  -8   1  19        0.20       10.92      5.77 o
  -7   1  19       12.78       12.39      4.36 o
  -6   1  19       33.36       26.15      3.73 o
  -5   1  19       64.85       59.80      5.40 o
  -4   1  19       69.60       82.07      3.64 o
  -3   1  19        0.08       10.11      3.65 o
  -2   1  19       15.61       17.86      7.03 o
  -1   1  19        2.69        7.74      3.35 o
   0   1  19       14.27       16.18      3.30 o
   1   1  19        3.99        5.81      3.10 o
   2   1  19       65.55       58.99      3.68 o
   3   1  19       25.86       22.91      5.40 o
   4   1  19       18.74        9.61      3.33 o
 -14   2  19        1.03        3.90      3.25 o
 -13   2  19        0.76        5.46      3.59 o
 -12   2  19        0.36        5.42      3.54 o
 -11   2  19        3.79        5.22      3.47 o
 -10   2  19       18.10       26.36      5.74 o
  -9   2  19        0.13       -4.37      4.37 o
  -8   2  19       17.54       21.58      4.66 o
  -7   2  19        8.21       21.01      4.86 o
  -6   2  19       61.04       68.26      4.09 o
  -5   2  19       12.35       15.63      4.23 o
  -4   2  19        4.01        5.64      3.47 o
  -3   2  19        1.20        2.33      3.25 o
  -2   2  19       20.21       30.60      3.23 o
  -1   2  19        1.65        7.33      4.30 o
   0   2  19       52.86       57.99      9.86 o
   1   2  19        0.54        7.40      3.10 o
   2   2  19        0.03       13.72      3.56 o
   3   2  19        7.99       -4.31      4.31 o
   4   2  19        3.27        2.91      4.91 o
 -13   3  19        9.02       20.66      5.78 o
 -12   3  19        0.40        3.15      3.67 o
 -11   3  19        3.91        0.96     10.55 o
 -10   3  19       18.71       27.11      6.39 o
  -9   3  19       16.16       18.64      5.14 o
  -8   3  19       18.93       12.53      3.90 o
  -7   3  19        4.23        6.27      4.58 o
  -6   3  19        8.56       10.45      3.38 o
  -5   3  19        3.67       10.81      3.78 o
  -4   3  19        0.46       -0.67      3.07 o
  -3   3  19        7.07        1.91      3.24 o
  -2   3  19        5.59        4.86      3.44 o
  -1   3  19        7.47       11.08      4.59 o
   0   3  19        2.82        2.32      4.87 o
   1   3  19       12.39        7.76      5.12 o
   2   3  19        0.11        6.86      3.37 o
   3   3  19       45.40       34.09      4.92 o
 -12   4  19        0.51        3.78      4.23 o
 -11   4  19        9.15        9.17      4.91 o
 -10   4  19       12.61       19.60      5.62 o
  -9   4  19        2.31       -1.97      5.15 o
  -8   4  19        4.30       10.34      6.04 o
  -7   4  19        0.16        2.25      5.96 o
  -6   4  19        0.02        3.12      3.97 o
  -5   4  19        3.76        7.15      4.76 o
  -4   4  19       15.92       22.15      3.40 o
  -3   4  19        0.06        4.37      3.16 o
  -2   4  19       19.96       31.29      5.39 o
  -1   4  19        0.50       -1.48      3.76 o
   0   4  19        4.42        7.99      3.41 o
   1   4  19        6.64       13.90      3.54 o
   2   4  19       12.25       10.33      3.30 o
 -10   5  19        5.47        3.54      6.74 o
  -9   5  19        8.14       -0.31      4.66 o
  -8   5  19        1.79       13.81      3.77 o
  -7   5  19       10.66       22.75      4.06 o
  -6   5  19        0.74        4.08      4.24 o
  -5   5  19        1.18       10.34      9.42 o
  -4   5  19        1.31       14.36     11.94 o
  -3   5  19       31.03       23.76      3.74 o
  -2   5  19        0.35        4.73      5.51 o
  -1   5  19        1.09       -1.88      3.96 o
   0   5  19       13.78        8.69      9.67 o
 -12   0  20       18.30       19.96      5.58 o
 -10   0  20        5.23        8.80      4.38 o
  -8   0  20        1.96        4.41      6.27 o
  -6   0  20        0.11       -1.65      6.94 o
  -4   0  20       44.54       59.65      5.16 o
  -2   0  20        5.19       -1.20      5.13 o
   0   0  20        1.68       12.08      5.07 o
   2   0  20        0.84        5.95      4.63 o
 -13   1  20        3.88        8.12      3.36 o
 -12   1  20        5.55        4.97      3.78 o
 -11   1  20        0.80       22.08     10.33 o
 -10   1  20        0.39        7.24      6.70 o
  -9   1  20        0.15        9.46      4.77 o
  -8   1  20        2.97       19.12      6.50 o
  -7   1  20        6.62        6.53      3.53 o
  -6   1  20       13.50       22.92      3.35 o
  -5   1  20       12.30       14.34      6.12 o
  -4   1  20       16.04        7.07      6.40 o
  -3   1  20        3.98        4.58      3.31 o
  -2   1  20        0.22        0.94      2.93 o
  -1   1  20       24.32       30.26      3.42 o
   0   1  20       14.07       19.58      4.92 o
   1   1  20        3.11        8.92      3.49 o
   2   1  20        1.13        4.77      3.80 o
   3   1  20        1.63       11.25      9.37 o
 -12   2  20        0.89        6.00      4.40 o
 -11   2  20        4.42        7.93      4.13 o
 -10   2  20        5.58        8.37      4.83 o
  -9   2  20        3.15        4.06      5.17 o
  -8   2  20       33.51       34.85      4.80 o
  -7   2  20        0.46        3.89      3.93 o
  -6   2  20       11.00       16.60      3.36 o
  -5   2  20        6.00        9.22      4.48 o
  -4   2  20       12.40       19.81      3.46 o
  -3   2  20        2.98        3.06      4.53 o
  -2   2  20        3.55        9.16      5.86 o
  -1   2  20        2.26       14.13      4.09 o
   0   2  20        3.24        4.44      5.20 o
   1   2  20       48.43       49.07      4.02 o
   2   2  20       13.92       17.97      3.90 o
 -11   3  20        0.47        2.19      4.44 o
 -10   3  20        7.81       19.70      4.83 o
  -9   3  20       20.26       19.56      5.06 o
  -8   3  20       40.15       44.67      5.49 o
  -7   3  20       52.92       55.57      4.84 o
  -6   3  20       10.59        6.58      3.97 o
  -5   3  20        5.22        7.70      3.67 o
  -4   3  20       11.55       16.87      3.58 o
  -3   3  20       11.49       11.44      3.13 o
  -2   3  20        2.91       11.63      6.15 o
  -1   3  20       22.23       23.15      3.51 o
   0   3  20        3.64       10.35      3.89 o
   1   3  20        1.56       -1.19      3.96 o
 -10   4  20       22.71       20.11      6.92 o
  -9   4  20       20.85       31.76      5.63 o
  -8   4  20       14.62       20.98      5.34 o
  -7   4  20        8.62       15.14      4.12 o
  -6   4  20        1.20        5.24      3.91 o
  -5   4  20        0.58        1.28      7.54 o
  -4   4  20        1.29        1.76      6.81 o
  -3   4  20       19.03       18.46      4.25 o
  -2   4  20       29.40       29.74      3.75 o
  -1   4  20        1.80        4.88      3.73 o
 -11   0  21        6.73       28.47     12.55 o
  -9   0  21        0.48        4.73      6.40 o
  -7   0  21        0.36        2.13      6.72 o
  -5   0  21        3.58       19.84      5.70 o
  -3   0  21        6.41        8.50      6.84 o
  -1   0  21        0.18       -4.55      4.55 o
 -11   1  21        0.48        7.32      9.17 o
 -10   1  21        0.23        3.57      4.54 o
  -9   1  21        4.28        8.14      6.09 o
  -8   1  21        0.01        3.74      3.92 o
  -7   1  21        0.15        0.61      3.70 o
  -6   1  21        3.21        2.00      3.25 o
  -5   1  21        1.74       12.45      4.92 o
  -4   1  21        6.39       10.75      3.70 o
  -3   1  21        3.44        3.12      3.47 o
  -2   1  21        8.54       18.33      5.54 o
  -1   1  21       10.14       13.63      4.93 o
   0   1  21        7.72       17.53      3.88 o
 -10   2  21        4.52        2.01      4.53 o
  -9   2  21        3.64        1.57      6.64 o
  -8   2  21        1.03        0.13      4.04 o
  -7   2  21        0.60       -1.42      3.74 o
  -6   2  21        2.66        7.10      3.11 o
  -5   2  21        0.01        1.25      4.70 o
  -4   2  21        0.78        3.25      3.46 o
  -3   2  21        5.17        5.93      5.35 o
  -2   2  21        4.76        7.06      4.12 o
  -1   2  21       21.40       17.57      4.69 o
  -9   3  21       29.94       31.36     12.66 o
  -8   3  21        0.31       12.46      4.04 o
  -7   3  21       18.15       12.64      3.68 o
  -6   3  21       44.74       45.98      4.21 o
  -5   3  21        0.54       12.17      5.84 o
  -4   3  21        0.00       -3.44      3.44 o
  -3   3  21        0.14        7.87      3.92 o
  -2   3  21       16.61       17.47      3.71 o
  -8   0  22        2.48       -0.49      5.33 o
  -6   0  22       16.19       18.09      5.49 o
  -4   0  22       17.55       19.08      4.73 o
  -8   1  22        5.33        0.52      3.68 o
  -7   1  22        8.40       15.04      4.29 o
  -6   1  22        6.78        6.82      3.44 o
  -5   1  22        4.92        7.87      3.84 o
  -4   1  22        1.88       -1.37      6.52 o
 
